# Supplementary material for: Improved cytosine base editors generated from TadA variants
Source: Nat Biotechnol. 2023 Jan 9;41(5):686–97. doi: 10.1038/s41587-022-01611-9 (PMC10188367; doi:10.1038/s41587-022-01611-9)
Supplement: Supplementary file 3 — Statistical source data for Supplementary Figs. 2–4, 6, 15, 17–21 and 24–29. [file 41587_2022_1611_MOESM3_ESM.xlsx]

## Sheet: Fig_SI2
C to T
genomic site:	1				2				3				4				5				6				7				8				9				10				11
	n1	n2	n3	n4	n1	n2	n3	n4	n1	n2	n3	n4	n1	n2	n3	n4	n1	n2	n3	n4	n1	n2	n3	n4	n1	n2	n3	n4	n1	n2	n3	n4	n1	n2	n3	n4	n1	n2	n3	n4	n1	n2	n3	n4
CABE-T1.2	46.239	45.619	35.886	51.403	55.22	41.082	33.559	44.125	53.571	51.161	31.702	51.63	56.012	49.061	37.473	54.511	44.686	45.062	43.373		45.081	35.871	47.062		50.712	39.009	52.59		31.329	29.95	32.656		61.285	50.337	38.566	43.509	42.698	53.227	62.271		15.616	22.403	22.355
CABE-T1.17	65.062	59.202	51.318	57.481	71.855	58.651	68.454	54.131	70.583	67.464	70.313	44.071	33.285	49.483	55.182	54.675	8.658	8.766	12.557		16.175	14.088	25.503		34.3	32.259	43.875		55.844	49.436	56.069		57.322	46.646	55.931	49.01	51.362	67.316	59.73		2.254	3.431	7.096
CABE-T2.5	75.377	68.604	66.584	72.773	83.479	60.629	79.791	66.927	70.063	66.737	85.466	73.708	61.593	55.336	62.801	62.144	57.722	58.626	55.738		51.675	54.408	69.602		60.104	54.871	73.286		43.955	40.499	46.039		84.962	69.108	79.832	60.303	56.579	67.754	70.073		32.897	42.811	56.943
CABE-T2.6	78.007	67.515	70.253	72.028	80.164	55.194	76.751	59.79	85.41	67.384	82.898	73.985	70.344	56.468	62.566	66.805	55.003	57.37	49.078		54.539	52.831	68.516		63.518	57.861	72.858		61.477	55.601	60.782		86.404	60.353	86.43	66.894	55.059	68.981	64.054		27.003	31.268	46.969
CABE-T2.9	72.978	71.181	59.522	67.915	80.255	54.962	72.472	64.505	82.269	55.059	82.152	71.654	70.344	55.47	65.443	64.043	54.636	58.264	60.113		58.64	49.626	64.277		62.569	54.359	69.518		57.453	60.051	61.199		86.03	70.081	82.032	64.304	55.013	67.206	64.974		34.521	41.838	52.844
CABE-T2.19	77.66	72.8	66.038	70.952	78.569	57.196	75.412	57.571	77.555	66.307	77.528	70.324	70.432	56.07	69.028	60.492	49.81	51.906	50.298		52.347	49.322	67.598		58.352	54.08	71.539		60.047	53.882	58.665		84.815	66.392	77.956	60.304	53.282	62.531	67.115		24.3	30.831	40.835
CABE-T2.23	74.037	70.6	67.98	72.18	79.875	63.319	78.673	55.17	84.248	63.243	85.177	66.981	73.343	58.561	69.617	57.22	54.243	56.196	62.181		60.962	51.273	73.892		61.344	53.974	73.643		56.263	49.344	62.364		87.228	67.868	84.593	49.819	53.414	57.916	63.244		34.39	43.364	68.646
CABE-T3.1	71.932	72.266	64.226	64.877	63.716	59.231	76.948	58.903	85.524	66.845	80.723	72.57	68.232	58.869	61.92	61.275	49.651	52.482	54.868		49.528	47.498	61.556		60.072	55.456	72.425		61.818	57.832	64.976		84.609	70.86	83.256	59.545	55.867	68.622	68.267		27.958	36.736	52.878
CABE-T3.155	64.586	64.727	58.565	63.831	49.507	42.077	54.018	38.126	71.809	57.655	70.587	57.206	67.665	53.69	64.157	60.035	27.136	34.358	36.332		25.833	25.842	37.232		26.874	34.08	50.26		55.012	49.985	0.027		69.061	54.699	58.575	48.954	45.804	57.598	57.841		8.344	12.084	17.027
CBE-T1.1	55.812	64.923	66.758	60.805	70.716	59.48	68.728	58.827	74.555	70.707	73.227	63.061	52.593	59.87	56.923	58.768	49.71	57.033	62.636		43.544	34.744	54.93		32.916	45.891	67.555		57.349	53.973	0.033		71.373	62.899	72.317	59.082	44.496	64.786	68.017		16.098	22.337	31.592
CBE-T1.2	54.184	69.632	68.23	63.818	72.348	64.257	74.075	62.062	78.968	70.295	82.559	67.226	49.684	59.834	65.045	57.408	54.677	68.697	59.731		55.391	47.121	64.443		38.802	53.687	71.298		54.16	49.345	0.041		69.18	70.276	72.653	57.326	52.559	71.427	72.945		30.161	39.625	48.53
CBE-T1.3	50.649	64.055	61.729	61.354	69.732	55.298	66.29	59.872	72.226	66.802	74.448	66.975	53.476	61.598	64.787	55.028	53.064	63.014	57.685		42.144	37.089	53.843		48.234	48.257	66.667		55.179	50.219	0.043		66.181	63.084	67.233	61.251	44.608	63.986	69.11		19.08	24.458	32.777
CBE-T1.4	51.333	62.784	56.051	60.643	67.278	55.443	62.241	58.078	65.792	66.055	71.994	64.642	45.865	61.605	58.661	54.502	53.18	58.409	48.2		47.869	37.757	52.044		42.642	45.775	68.582		54.144	49.675	0.059		70.556	61.497	63.373	63.154	45.497	57.2	62.932		18.539	19.652	30.479
CBE-T1.5	51.965	65.413	61.341	63.566	68.551	52.609	67.165	56.481	64.437	68.566	71.978	64.289	47.439	60.01	65.554	53.611	54.922	54.709	49.527		45.8	36.789	56.918		42.107	46.546	68.295		56.581	52.91	0.049		72.876	53.709	64.971	64.551	46.375	57.322	61.201		14.532	21.884	29.558
CBE-T1.6	56.575	67.475	64.399	65.333	72.777	58.666	76.109	59.602	70.078	70.6	74.575	66.635	51.446	61.791	65.12	58.041	52.309	54.216	62.382		30.054	38.456	58.188		54.668	52.347	71.797		50.051	49.221	0.039		74.739	68.188	71.909	62.622	52.909	61.281	71.344		22.489	31.809	36.197
CBE-T1.7	58.996	68.289	64.867	62.361	69.633	58.101	67.937	54.602	73.277	72.073	75.393	64.36	50.113	65.548	42.938	57.5	51.371	59.238	61.913		34.433	39.874	61.892		53.586	50.359	68.726		58.76	52.35	0.039		75.409	69.808	72.044	61.253	49.64	52.87	73.03		18.807	26.791	38.688
CBE-T1.13	57.853	70.673	58.415	64.414	73.133	63.055	72.462	57.55	75.151	68.612	74.743	62.607	50.925	67.593	62.218	53.779	52.816	58.686	62.928		45.644	39.978	61.463		39.07	51.579	72.494		53.489	48.509	60.945		72.678	71.59	77.798	58.257	52.791	56.506	73.018		19.734	29.888	37.263
CBE-T1.14	69.607	65.355	62.024	64.769	68.542	57.264	57.542	57.375	71.764	58.301	60.11	61.43	66.122	49.725	55.691	54.644	59.96	62.953	61.256		38.56	37.501	50.049		55.65	47.117	68.715		55.898	50.815	64.332		69.967	61.374	61.834	57.345	60.967	66.796	68.742		24.831	24.686	22.921
CBE-T1.18	64.402	66.102	63.543	59.978	71.04	60.742	63.846	60.51	74.709	61.78	70.64	64.616	64.57	48.214	58.011	50.225	62.986	69.38	63.693		55.934	47.172	61.335		62.53	56.519	69.495		56.317	51.722	65.59		74.773	61.711	64.038	56.473	63.213	72.934	75.904		35.545	34.628	24.627
CBE-T1.20	65.958	64.538	61.417	64.049	68.099	57.547	57.002	59.275	67.813	65.026	60.94	63.048	64.495	51.265	51.6	53.402	56.694	60.238	60.266		59.099	47.272	63.692		63.156	55.605	67.808		54.081	50.545	61.724		76.294	61.506	65.749	54.066	56.556	67.388	69.636		40.868	35.305	24.666
CBE-T1.21	65.452	60.915	60.74	65.083	77.334	59.557	64.336	63.561	74.168	60.29	60.864	65.167	64.7	51.527	52.1	53.072	63.393	64.544	62.406		41.225	53.031	67.907		59.175	55.874	73.04		54.53	50.822	63.038		77.985	62.675	64.859	56.897	66.718	70.388	70.033		40.769	31.759	26.852
CBE-T1.27	67.255	59.383	58.294	63.373	70.271	61.93	58.992	58.606	71.075	63.219	60.15	62.478	65.278	57.506	53.926	55.355	60.389	58.167	50.255		47.846	40.09	51.109		57.46	52.912	71.04		57.864	53.941	68.792		75.791	63.023	61.794	53.957	57.305	68.428	61.579		32.972	27.986	21.834
CBE-T1.28	70.315	67.909	60.129	57.09	76.294	56.397	55.027	59.831	72.932	66.075	63.573	65.779	66.71	57.863	52.354	53.823	61.826	64.272	61.737		53.62	49.774	61.973		54.35	54.664	72.102		56.254	53.2	69.406		79.143	66.424	63.097	59.554	63.77	71.839	64.683		31.169	28.486	17.863
CBE-T1.29	69.693	68.252	62.267	62.91	73.284	64.607	62.389	58.723	75.982	70.287	63.075	64.515	67.918	56.568	55.195	52.85	64.042	63.369	64.481		45.148	51.826	72.443		48.266	58.673	71.28		56.393	51.413	61.485		77.837	66.174	65.045	54.671	64.046	72.833	67.91		30.442	35.136	23.574
CBE-T1.30	71.756	68.458	62.485	63.355	73.704	61.821	57.515	57.376	75.332	68.418	65.076	62.116	67.562	59.445	53.866	51.239	61.536	65.099	62.067		32.249	46.903	67.726		43.505	55.407	71.358		60.513	50.004	67.129		77.646	64.062	63.835	50.722	55.568	74.225	69.598		28.64	27.402	22.409
CBE-T1.31	63.387	59.594	55.884	61.987	64.802	57.175	56.48	59.456	66.909	55.443	56.827	63.298	59.738	50.536	52.947	56.977	51.883	64.084	58.937		49.288	46.85	64.334		57.372	54.419	69.303		57.815	49.131	57.931		72.348	58.228	55.093	54.181	55.657	75.464	68.419		26.15	38.41	26.094
CBE-T1.32	61.79	59.367	52.229	62.586	65.792	53.507	55.51	55.192	66.323	54.468	57.063	61.42	57.406	46.357	48.397	54.229	50.203	61.414	61.064		47.064	43.537	60.125		52.918	47.807	69.672		61.601	48.162	60.441		69.068	59.686	57.958	55.544	51.896	70.676	71.076		28.014	37.461	26.432
CBE-T1.45	65.857	59.463	53.162	60.494	65.359	58.568	53.741	58.284	66.413	59.42	59.603	61.308	57.714	53.674	51.551	57.104	53.055	65.985	62.799		51.372	46.429	64.664		56.678	53.632	69.388		59.092	48.75	58.49		73.731	56.079	56.546	56.71	50.739	72.834	69.279		30.579	37.845	32.711
CBE-T1.46	63.789	56.818	57.836	63.784	66.186	53.58	52.245	59.174	63.994	52.41	56.584	63.234	54.02	51.927	50.153	53.539	54.491	56.707	61.639		51.09	41.741	63.323		56.774	50.208	69.839		61.698	50.126	59.789		70.952	58.222	56.479	56.467	49.687	66.018	72.225		26.875	36.092	24.95
CBE-T1.48	64.231	60.423	57.328	68.092	64.489	66.091	55.25	62.784	69.874	61.15	57.968	63.582	57.398	55.964	47.627	57.75	54.9	60.848	60.74		49.494	47.388	60.867		60.763	52.283	71.912		54.036	45.734	52.979		72.329	65.637	57.595	58.967	60.621	75.885	70.584		35.941	41.999	31.81
CBE-T1.49	61.644	61.964	53.493	57.093	70.865	62.069	52.29	58.274	66.387	61.427	57.009	60.505	59.241	59.499	49.092	52.378	53.178	63.344	59.803		51.117	41.869	63.333		55.347	45.839	66		59.33	51.101	60.875		70.06	66.12	56.79	51.896	24.041	69.897	70.601		25.105	34.267	29.206
CBE-T1.52	63.074	64.118	56.432	66.353	69.905	64.374	56.02	60.93	71.807	72.234	60.658	65.964	63.306	61.818	48.722	57.868	55.788	68.093	60.861		44.988	48.795	67.238		58.745	53.802	69.76		56.045	46.184	63.073		71.988	63.523	55.944	59.286	55.773	71.823	70.873		27.036	41.542	29.243
CBE-T1.53	60.391	63.643	55.695	65.327	68.357	61.386	51.659	58.295	71.86	66.973	57.189	59.643	61.181	59.255	44.412	55.286	54.439	65.079	57.82		40.36	37.382	61.886		49.488	48.268	71.211		47.388	38.647	53.987		74.656	66.366	52.939	50.139	49.994	68.061	63.257		22.344	39.224	27.033
BE4	57.966	49.066	41.179	62.292	50.137	42.883	33.222	49.286	51.136	47.145	36.153	62.752	48.613	47.911	35.781	56.199	51.319	51.844	51.708		29.249	29.841	35.028		39.758	35.616	44.72		4.3	3.821	5.466		60.495	53.59	43.497	53.438	56.953	60.504	71.479		25.67	24.076	42.979
ABE8.20	5.03	7.667	4.377	6.023	0.498	0.393	0.28	0.492	0.478	0.876	0.599	0.326	2.448	2.339	0.878	1.31	0.342	0.19	0.202		0.174	0.13	0.161		0.199	0.327	0.196		6.506	6.77	10.55		0.56	0.421	0.367	0.508	3.29	6.142	9.087		0.074	0.053	0.049
ABE8.20+UGI	18.672	25.197	15.598	21.175	5.391	3.213	1.937	2.281	5.182	5.137	2.827	2.904	15.442	12.005	6.672	8.123	2.08	2.528	2.08		0.688	0.498	0.77		1.593	1.065	2.201		37.55	31.063	42.22		5.33	3.42	2.537	2.607	16.617	20.48	21.956		0.387	0.028	0.295
ABE8e	1.925	2.666	1.788	2.062	0.085	0.069	0.069	0.092	0.083	0.125	0.106	0.569	0.264	0.654	0.296	0.484	0.02	0.045	0.059		0.166	0.11	0.161		0.185	0.331	0.323		1.231	0.989	1.013		0.704	0.654	0.555	0.142	0.039	0.918	0.565		0.033	0.626	0.099
SPACE	10.719	11.343	7.937	9.31	58.204	48.693	38.701	49.461	30.825	55.031	36.848	56.481	49.637	47.078	29.865	45.166	6.701	6.317	8.507		58.42	45.726	61.858		55.147	43.983	55.1		45.135	36.367	53.818		66.576	59.153	42.718	45.165	21.12	33.261	34.246		33.106	44.212	53.132
A&C-BEmax	49.192	52.022	32.891	46.271	62.667	49.929	31.891	46.205	62.376	59.106	35.866	39.756	51.144	46.095	27.456	46.336	46.218	55.491	61.166		55.845	45.216	63.87		58.178	49.931	67.725		48.213	36.48	58.007		53.273	44.007	28.255	52.104	39.271	58.658	63.847		32.015	39.757	52.687
Target-ACEmax	6.204	6.587	4.279	6.474	54.82	48.732	31.778	45.293	20.56	50.587	30.186	48.724	50.082	49.751	32.759	50.898	6.057	6.337	6.806		59.801	45.57	59.104		53.03	45.069	56.033		41.161	30.694	48.96		59.983	50.254	35.001	36.68	23.441	30.84	37.163		37.048	50.349	60.354
BE4-PpAPOBEC	58.339	49.959	48.259	62.683	0.04	38.091	33.978	44.286	50.463	49.803	39.528	57.016	48.259	44.42	40.841	56.121	56.977	51.852	55.574		31.181	31.074	41.539		44.549	44.151	58.629		47.174	41.738	56.682		49.572	48.468	42.573	52.832	56.992	53.344	67.683		33.515	23.583	32.152
BE4-PpAPOBEC_H122A	0.029	0.051	0.04	0.044	0.037	0.101	0.07	0.066	0.103	0.102	0.078	0.104	0.037	0.05	0.029	0.04	0.039	0.015	0.108		0.06	0.039	0.063		0.041	0.046	0.106		0.088	0.068	0.147		0.027	0.116	0.037	0.048	0.034	0.302	0.031		0.062	0.19	0.209
YE1	48.871	47.143	40.424	54.926	0.042	40.015	35.874	43.442	57.588	52.923	43.895	57.264	45.908	50.427	37.184	54.866	45.896	31.594	41.866		47.094	45.265	56.388		49.839	49.856	60.252		44.286	39.622	54.913		40.626	52.167	44.962	55.087	54.726	49.977	57.365		10.963	6.59	14.034
nCas9	0.025	0.095	0.065	0.079	0.04	0.059	0.071	0.112	0.076	0.075	0.067	0.284	0.071	0.079	0.048	0.071	0.052	0.03	0.029		0.039	0.024	0.072		0.118	0.139	0.111		0.314	0.096	0.142		0.093	0.271	0.187	0.109	0.38	0.236	0.183		0.027	0.025	0.058
nCas9+UGI	0.069	0.087	0.02	0.089	0.043	0.048	0.077	0.068	0.086	0.09	0.069	0.373	0.177	0.17	0.129	0.261	0.024	0.025	0.075		0.039	0.03	0.066		0.058	0.106	0.083		0.191	0.113	0.029		0.115	0.198	0.131	0.158	0.412	0.378	0.159		0.031	0.043	0.148
Cas9	0.146	0.126	0.098	0.082	0.056	0.967	0.574	1.253	0.091	0.068	0.096	0.66	0.24	0.289	0.358	0.417	0.644	0.832	0.898		0.395	0.294	0.393		0.192	0.422	0.334		0.697	0.556	0.333		50	0.563	0.302	0.179	0.453	0.892	1.03		0.523	0.666	0.672
None	0.011	0.062	0.023	0.057	0.04	0.066	0.033	0.05	0.046	0.081	0.024	0.036	0.033	0.056	0.022	0.032	0.031	0.035	0.031		0.025	0.024	0.05		0.018	0.024	0.058		0.033	0.036	0.038		0.063	0.062	0.023	0.047	0.054	0.252	0.062		0.028	0.023	0.034
A to G
genomic site:	1				2				3				4				5				6				7				8				9				10				11
	n1	n2	n3	n4	n1	n2	n3	n4	n1	n2	n3	n4	n1	n2	n3	n4	n1	n2	n3	n4	n1	n2	n3	n4	n1	n2	n3	n4	n1	n2	n3	n4	n1	n2	n3	n4	n1	n2	n3	n4	n1	n2	n3	n4
CABE-T1.2	0.811	0.198	0.129	0.394	65.374	54.418	43.938	57.714	6.983	4.817	2.624	23.23	2.453	1.455	0.9	0.98	10.652	11.593	13.133		13.833	9.451	14.295		17.348	10.722	18.816		69.186	60.338	61.195		28.496	22.428	17.399	4.031	9.754	9.418	12.867		2.423	2.666	3.403
CABE-T1.17	35.429	13.462	10.01	20.689	92.039	80.267	85.63	81.156	83.558	73.588	72.029	71.624	20.412	30.804	38.681	32.711	53.134	58.19	71.035		43.439	44.181	60.4		41.963	40.511	53.145		62.384	55.323	61.98		80.181	69.536	78.743	73.433	26.604	37.075	36.701		27.043	33.223	55.736
CABE-T2.5	3.052	1.12	0.869	0.792	91.266	68.309	85.362	78.244	46.511	36.705	44.602	53.272	27.573	19.022	31.292	16.938	22.735	25.833	12.819		32.573	34.895	42.006		25.859	21.047	31.638		63.026	53.528	61.325		60.468	48.863	53.899	39.796	13.764	20.852	26.559		7.023	10.851	14.309
CABE-T2.6	3.968	1.263	0.504	0.951	93.19	72.777	86.028	82.242	38.235	19.246	35.5	65.162	14.981	6.005	15.505	4.675	24.122	27.7	29.18		30.075	28.609	37.154		42.588	37.013	52.493		59.781	53.892	59.491		75.051	52.65	69.967	23.749	21.182	29.891	31.805		7.556	8.391	15.234
CABE-T2.9	3.918	1.887	2.228	1.313	90.941	66.011	83.026	78.847	57.923	31.32	50.624	62.374	27.522	16.756	27.023	14.581	25.505	30.765	37.65		43.581	38.462	49.852		38.588	30.956	45.224		63.14	63.564	63.296		74.807	61.391	68.744	45.952	20.019	30.012	30.35		10.547	14.104	21.581
CABE-T2.19	4.957	1.574	2.797	2.195	93.178	76.13	87.423	80.08	43.989	27.634	37.838	63.903	15.431	9.049	14.69	6.307	34.163	39.047	44.332		33.707	32.187	44.267		43.076	37.557	54.797		62.869	55.391	60.228		73.055	59.551	62.399	29.728	26.652	33.474	39.435		9.145	11.084	17.805
CABE-T2.23	2.276	0.542	1.344	0.865	92.213	76.881	89.11	70.081	59.73	36.981	53.904	40.137	25.203	15.925	25.391	9.752	21.722	26.28	33.231		37.56	29.435	45.892		23.315	17.013	32.327		62.812	54.08	67.236		55.461	40.846	52.415	33.168	12.087	12.98	19.662		8.371	11.368	18.711
CABE-T3.1	2.48	1.17	0.598	0.722	79.32	76.214	87.561	79.591	69.554	49.094	54.684	68.637	21.435	11.986	21.704	9.052	28.199	33.421	43.242		41.469	41.568	55.729		45.12	40.347	58.173		55.176	52.022	58.82		77.409	65.516	74.878	52.847	23.251	31.327	33.605		15.289	20.695	32.636
CABE-T3.155	3.55	0.895	1.084	1.446	90.62	78.275	87.173	81.416	65.609	44.67	49.352	55.987	20.537	14.101	25.324	13.906	35.5	48.383	43.742		34.224	38.833	51.892		22.907	28.481	44.806		1.664	1.218	0.024		62.735	52.988	53.207	53.481	21.635	29.356	32.826		10.577	14.58	21.668
CBE-T1.1	0.455	0.065	0.156	0.082	13.443	10.779	12.126	7.928	2.163	1.191	1.278	0.905	0.195	0.118	0.337	0.117	0.306	0.353	0.363		0.359	0.297	0.606		0.13	0.171	0.427		2.103	2.561	0.038		0.468	1.031	0.789	2.539	0.156	0.312	0.208		0.147	0.28	0.297
CBE-T1.2	0.107	0.074	0.457	0.08	25.104	22.136	23.565	14.999	2.167	1.914	1.132	1.017	0.293	0.236	0.509	0.135	0.238	0.441	0.251		0.421	0.287	0.729		0.167	0.207	0.626		1.608	1.489	0.032		0.972	1.565	1.11	3.282	0.237	0.6	0.426		0.215	0.453	0.461
CBE-T1.3	0.218	0.047	0.015	0.1	15.104	12.824	14.93	9.785	1.175	1.076	1.313	0.789	0.382	0.158	0.359	0.044	0.252	0.464	0.344		0.269	0.255	0.725		0.202	0.213	0.806		3.205	2.995	0.036		0.447	0.501	0.515	1.954	0.161	0.14	0.158		0.201	0.185	0.421
CBE-T1.4	0.068	0.074	0.306	0.07	23.953	21.402	26.106	16.734	3.29	3.317	2.489	1.556	0.27	0.341	0.277	0.118	0.503	0.711	0.592		0.879	0.603	1.159		0.41	0.38	1.062		1.217	1.044	0.05		1.763	2.032	2.986	2.244	0.272	0.181	0.705		0.327	0.372	0.668
CBE-T1.5	0.279	0.016	0.025	0.095	14.705	11.842	16.419	7.912	1.41	0.99	0.76	0.438	0.177	0.231	0.086	0.065	0.295	0.366	0.377		0.242	0.183	0.391		0.163	0.138	0.276		0.835	0.845	0.035		0.684	0.622	0.824	2.214	0.147	0.102	0.2		0.191	0.248	0.331
CBE-T1.6	0.266	0.024	0.069	0.049	10.923	8.403	10.547	4.511	1.047	0.68	1.954	0.415	0.135	0.177	0.153	0.07	0.211	0.377	0.369		0.133	0.146	0.468		0.149	0.144	0.437		1.241	1.377	0.034		0.623	0.74	0.389	2.287	0.121	0.091	0.104		0.154	0.351	0.161
CBE-T1.7	0.517	0.062	0.193	0.087	18.811	16.545	19.589	10.428	1.942	1.578	1.436	0.812	0.262	0.243	3.139	0.067	0.244	0.342	0.479		0.233	0.217	0.58		0.322	0.233	0.711		1.033	0.717	0.045		1.027	1.114	1.081	2.2	0.136	0.122	0.182		0.191	0.347	0.454
CBE-T1.13	0.181	0.051	0.036	0.074	13.048	9.927	8.445	5.744	1.506	1.152	0.349	0.557	0.161	0.152	0.233	0.037	0.309	0.394	0.249		0.248	0.175	0.527		0.157	0.14	0.53		1.585	1.358	1.883		0.48	0.55	0.946	2.048	0.195	0.154	0.162		0.185	0.323	0.299
CBE-T1.14	0.24	0.116	0.082	0.049	17.198	12.499	11.208	10.754	1.667	0.826	0.395	0.888	0.408	0.102	0.162	0.071	0.287	0.223	0.468		0.312	0.387	0.531		0.35	0.201	0.441		2.615	2.176	3.354		1.22	0.934	0.841	3.173	0.179	0.163	0.018		0.355	0.188	0.23
CBE-T1.18	0.282	0.044	0.046	0.138	26.627	21.945	21.98	17.968	2.18	1.542	1.199	1.006	0.38	0.138	0.219	0.115	0.436	0.021	0.537		0.394	0.319	0.499		0.34	0.225	0.237		2.515	2.281	4.563		1.479	1.135	1.393	1.664	0.27	0.054	0.392		0.239	0.409	0.22
CBE-T1.20	0.122	0.076	0.06	0.077	28.685	24.377	22.85	20.112	2.138	2.11	1.497	1.31	0.308	0.203	0.151	0.087	0.481	0.321	0.563		0.612	0.31	0.451		0.428	0.257	0.596		5.693	5.262	9.146		1.659	1.401	1.434	1.712	0.3	0.132	0.281		0.384	0.742	0.293
CBE-T1.21	0.293	0.039	0.185	0.113	50.202	38.139	39.127	35.18	8.581	3.733	3.91	2.273	0.951	0.505	0.527	0.203	0.389	0.52	0.226		0.657	0.807	1.521		0.748	0.436	0.61		0.707	0.624	1.128		3.228	2.711	2.936	3.139	0.409	1.244	0.336		0.302	0.438	0.212
CBE-T1.27	0.202	0.092	0.016	0.075	7.239	6.436	5.986	4.285	1.19	1.303	0.292	0.36	0.183	0.125	0.114	0.052	0.247	0.213	0.133		0.136	0.153	0.225		0.238	0.145	0.117		2.574	2.658	3.303		0.47	0.48	0.335	2.008	0.089	0.032	0.136		0.122	0.023	0.147
CBE-T1.28	0.425	0.016	0.08	0.221	24.95	17.86	14.821	14.212	2.586	1.526	1.691	1.153	0.482	0.239	0.109	0.104	0.262	0.357	0.32		0.576	0.458	0.696		0.239	0.221	0.362		5.57	5.708	11.16		1.722	1.255	1.353	2.709	0.304	0.469	0.594		0.321	0.675	0.141
CBE-T1.29	0.768	0.144	0.124	0.182	39.111	35.13	31.356	25.92	6.168	5.122	2.767	2.915	0.704	0.456	0.286	0.196	0.779	0.826	1.167		0.94	1.108	2.004		0.516	0.563	1.166		2.686	2.442	3.321		4.161	3.414	3.052	2.85	0.721	0.262	1.184		0.602	1.815	0.465
CBE-T1.30	0.276	0.051	0.07	0.184	23.618	18.304	16.05	14.011	1.985	1.163	1.441	0.962	0.341	0.272	0.155	0.105	0.314	0.39	0.606		0.242	0.431	0.537		0.095	0.262	0.196		1.322	1.055	1.564		1.324	1.312	1.336	2.358	0.653	0.179	0.408		0.274	0.238	0.269
CBE-T1.31	0.17	0.052	0.034	0.096	14.356	11.243	10.545	9.252	1.5	0.929	0.766	0.797	0.222	0.188	0.156	0.074	0.264	0.197	0.208		0.231	0.205	0.271		0.164	0.171	0.275		2.796	2.318	2.69		0.882	0.786	0.829	2.29	0.193	0.015	0.122		0.207	0.4	0.28
CBE-T1.32	0.278	0.075	0.05	0.104	24.988	18.46	19.71	16.036	2.389	1.365	1.365	1.352	0.254	0.175	0.12	0.109	0.531	0.611	0.63		0.447	0.382	0.724		0.257	0.299	0.355		8.937	6.561	8.721		1.691	1.481	1.224	3.471	0.211	0.256	0.376		0.549	0.575	0.523
CBE-T1.45	0.602	0.174	0.068	0.205	39.244	34.285	30.845	30.717	5.633	4.226	4.699	2.971	0.592	0.571	0.528	0.261	0.764	1.541	1.222		1.625	1.179	1.424		0.792	0.543	1.163		3.516	2.462	3.314		4.311	2.852	2.799	4.149	0.562	2.098	0.945		0.412	0.596	0.533
CBE-T1.46	0.258	0.148	0.042	0.114	21.442	16.519	17.255	15.055	2.023	1.221	1.5	1.126	0.268	0.181	0.202	0.113	0.333	0.589	0.51		0.563	0.404	0.736		0.264	0.187	0.401		3.978	2.7	3.511		1.663	1.114	0.893	2.64	0.304	0.506	0.275		0.243	0.437	0.226
CBE-T1.48	0.217	0.072	0.103	0.171	24.348	25.564	20.434	19.938	3.426	1.536	1.345	1.303	0.288	0.206	0.128	0.163	0.332	0.373	0.617		0.506	0.622	0.845		0.349	0.258	0.386		7.015	5.7	7.096		1.695	1.654	1.004	3.128	0.3	0.426	0.437		0.414	0.564	0.416
CBE-T1.49	0.43	0.076	0.043	0.109	42.34	35.479	29.608	30.669	6.405	3.979	3.01	2.332	0.71	0.656	0.451	0.302	0.247	0.342	0.342		1.54	1.09	1.998		0.489	0.378	0.816		1.316	1.007	1.509		3.205	2.814	2.117	3.882	0.176	0.387	0.631		0.215	0.344	0.243
CBE-T1.52	0.235	0.092	0.033	0.059	12.088	10.915	8.443	7.494	1.798	1.967	1.135	0.538	0.27	0.269	0.123	0.14	0.218	0.214	0.245		0.184	0.151	0.401		0.131	0.113	0.206		1.66	1.434	2.873		0.693	0.6	0.525	2.028	0.278	0.324	0.295		0.17	0.212	0.221
CBE-T1.53	0.31	0.058	0.036	0.082	16.584	14.91	11.193	11.097	3.998	3.114	2.226	0.871	0.369	0.339	0.207	0.131	0.486	0.456	0.85		0.467	0.326	0.784		0.291	0.252	0.771		0.021	0.044	0.027		1.57	1.143	0.847	1.59	0.238	0.555	0.266		0.241	0.646	0.402
BE4	0.166	0.025	0.018	0.063	0.043	0.047	0.019	0.024	0.177	0.113	0.022	0.028	0.079	0.023	0.033	0.058	0.015	0.039	0.03		0.048	0.042	0.059		0.016	0.029	0.031		57.466	41.022	61.954		0.028	0.015	0.02	2.065	0.045	0.019	0.058		0.016	0.025	0.024
ABE8.20	20.196	5.942	4.393	11.533	70.967	56.499	44.872	63.11	66.086	63.788	45.024	68.253	51.522	48.174	32.737	53.163	46.965	66.382	61.927		56.409	50.91	55.481		47.879	46.825	52.036		56.589	45.132	68.217		70.818	66.661	49.242	65.075	42.722	58.717	58.908		31.633	46.549	45.187
ABE8.20+UGI	16.011	6.373	4.061	11.452	76.591	66.445	48.303	67.151	78.437	72.348	46.575	68.781	55.476	49.329	33.988	50.94	56.136	68.069	65.204		51.706	53.172	59.437		50.126	45.1	57.772		35.444	29.025	40.51		74.287	66.592	50.652	67.316	58.399	61.28	60.344		32.478	35.295	43.319
ABE8e	48.666	44.775	29.63	46.027	76.62	61.969	44.718	67.578	57.966	75.677	42.08	71.194	30.619	52.293	34.139	56.36	57.082	65.455	63.04		48.314	54.294	58.697		40.981	56.155	57.702		58.916	46.999	57.43		75.318	61.807	50.314	68.142	43.018	71.651	62.996		37.439	46.925	54.592
SPACE	2.034	0.545	0.426	0.819	53.316	43.497	34.897	42.96	32.338	30.198	18.261	9.542	9.117	8.699	5.061	5.434	21.017	35.918	26.845		12.741	8.176	9.556		13.101	8.368	10.496		37.412	28.046	44.914		13.389	12.581	8.979	26.872	9.028	12.958	13.954		2.373	3.419	3.612
A&C-BEmax	0.854	0.685	0.339	0.546	70.491	57.584	37.114	54.551	25.359	19.415	9.657	22.242	3.471	2.831	1.124	1.618	7.51	9.882	10.415		18.864	14.609	20.679		13.059	10.449	18.965		35.516	26.727	44.867		29.626	25.235	15.12	18.545	7.386	9.527	9.422		3.142	3.7	5.275
Target-ACEmax	5.173	1.381	0.761	3.113	78.682	73.289	49.967	69.937	45.788	40.993	23.292	30.217	9.523	9.791	5.167	7.879	36.615	45.8	49.562		11.984	9.376	10.619		8.515	6.778	10.175		59.089	43.459	65.453		34.429	31.587	21.627	40.29	5.034	14.428	13.479		4.483	7.738	8.887
BE4-PpAPOBEC	0.107	0.031	0.04	0.03	0.021	0.027	0.024	0.033	0.254	0.041	0.033	0.036	0.082	0.035	0.025	0.043	0.015	0.023	0.023		0.024	0.016	0.025		0.047	0.022	0.016		0.019	0.04	0.021		0.061	0.033	0.019	2.215	0.022	0.06	0.015		0.028	0.023	0.023
BE4-PpAPOBEC_H122A	0.17	0.027	0.017	0.036	0.013	0.771	0.481	0.497	0.15	0.027	0.029	0.029	0.017	0.018	0.017	0.021	0.054	0.015	0.023		0.037	0.029	0.056		0.014	0.021	0.025		0.238	0.333	0.789		0.029	0.075	0.041	1.91	0.022	0.073	0.078		0.098	0.023	0.019
YE1	0.12	0.025	0.019	0.037	0.019	0.023	0.017	0.025	0.152	0.009	0.023	0.039	0.031	0.012	0.016	0.027	0.012	0.017	0.015		0.021	0.018	0.048		0.012	0.017	0.022		0.012	0.049	0.013		0.015	0.019	0.024	1.59	0.028	0.025	0.018		0.014	0.017	0.017
nCas9	0.431	0.152	0.035	0.188	0.02	0.096	0.033	0.083	0.236	0.061	0.024	0.136	0.069	0.039	0.052	0.057	0.04	0.023	0.087		0.016	0.02	0.03		0.026	0.047	0.058		0.043	0.049	0.063		0.011	0.068	0.052	2.33	0.114	0.083	0.149		0.019	0.02	0.017
nCas9+UGI	0.276	0.06	0.062	0.077	0.017	0.023	0.024	0.034	0.198	0.049	0.052	0.138	0.051	0.032	0.039	0.053	0.014	0.022	0.107		0.016	0.018	0.017		0.023	0.04	0.061		0.034	0.024	0.092		0.121	0.066	0.07	1.711	0.248	0.145	0.205		0.022	0.017	0.027
Cas9	1.069	0.183	0.238	0.419	0.037	0.328	0.26	0.392	0.719	0.059	0.019	0.083	0.533	0.566	0.513	0.611	0.603	0.333	0.363		0.397	0.584	0.263		0.083	0.154	0.188		0.395	0.617	0.269		0	0.063	0.131	2.806	0.593	0.614	0.935		0.142	0.155	0.129
None	0.13	0.023	0.019	0.032	0.018	0.029	0.014	0.022	0.132	0.032	0.025	0.045	0.012	0.012	0.015	0.021	0.016	0.02	0.014		0.016	0.014	0.022		0.021	0.015	0.016		0.023	0.025	0.014		0.022	0.023	0.018	2.248	0.012	0.017	0.02		0.022	0.02	0.022

## Sheet: Fig_SI3
C to T
genomic site:	12				13				14				15				16				17				18				19				20				21				22
	n1	n2	n3		n1	n2	n3		n1	n2	n3		n1	n2	n3		n1	n2	n3		n1	n2	n3		n1	n2	n3		n1	n2	n3		n1	n2	n3		n1	n2	n3		n1	n2	n3
	15.263	20.395	25.887		32.635	37.002	46.622		20.989	29.881	26.615		27.385	28.704	36.653		31.043	28.769	44.115		3.969	4.405	13.373		8.664	6.09	18.813		52.614	43.929	45.386		19.037	16.114	31.962		32.049	25.11	44.05		1.896	2.13	5.827
	3.536	5.621	2.793		7.034	10.521	27.633		7.613	9.305	0.107		19.475	12.213	30.325		44.862	36.788	62.164		13.361	6.099	22.466		13.205	7.158	16.77		46.412	43.402	46.061		7.972	6.157	8.344		16.292	13.791	17.629		2.934	3.016	5.604
	35.069	47.218	57.505		45.915	58.484	66.699		39.049	40.087	53.987		50.326	43.783	71.874		50.997	47.719	64.487		25.078	12.858	38.48		20.78	11.868	17.291		38.53	35.007	43.372		38.252	33.997	43.719		46.979	46.243	54.358		5.686	5.659	10.715
	31.116	42.687	61.293		47.203	56.234	66.895		36.687	37.95	47.657		45.139	37.579	60.213		54.097	44.154	68.434		19.523	10.218	36.458		19.945	10.415	26.721		63.209	56.251	60.457		31.774	29.868	40.693		50.89	47.517	56.126		4.45	5.281	11.407
	32.326	41.698	55.279		46.947	58.483	58.355		35.126	39.367	48.673		50.162	40.507	69.345		54.624	43.523	60.839		25.026	13.824	38.949		16.044	10.528	21.366		59.958	52.584	58.161		34.184	30.932	38.352		48.056	44.897	60.37		5.765	5.541	12.536
	26.268	37.546	56.368		38.865	49.175	65.674		32.449	36.258	54.666		37.825	28.368	55.587		51.141	39.806	62.72		17.322	9.468	33.574		17.009	10.941	19.071		59.51	53.746	65.274		25.28	21.671	31.024		52.955	49.491	64.268		3.965	4.064	9.729
	35.823	50.097	70.493		46.7	57.192	77.17		41.844	50.393	61.628		42.879	42.703	71.11		49.475	45.582	70.026		24.832	11.984	45.07		23.976	20.708	25.938		56.73	52.664	51.947		39.47	35.853	49.757		53.063	47.752	60.804		7.286	6.314	9.811
	23.2	31.91	48.483		41.203	48.858	66.463		30.371	31.747	39.649		39.53	31.041	61.365		44.568	42.354	59.975		19.846	8.185	32.997		15.585	8.291	17.444		62.714	55.715	66.464		29.819	28.777	36.153		45.426	43.34	52.067		5.337	5.945	11.25
	5.693	9.033	14.438		19.204	23.901	38.365		7.687	9.592	14.134		17.324	11.84	30.851		27.92	27.212	48.563		13.695	5.224	21.652		8.693	4.3	13.391		54.982	49.594	62.911		13.766	12.049	18.292		32.149	30.592	39.317		2.238	2.863	5.24
	23.359	29.175	38.297		36.043	42.686	61.89		29.014	36.928	45.363		35.656	25.334	56.294		47.956	39.237	0.038		12.961	6.708	29.403		11.111	7.501	27.606		60.51	57.15	70.911		25.208	23.247	15.932		38.296	34.433	47.059		1.917	2.204	7.016
	34.63	45.32	51.544		44.797	54.524	67.708		43.76	50.563	57.575		50.364	38.28	58.115		50.274	43.896	0.06		4.215	10.91	34.683		13.967	11.108	36.019		46.138	42.275	56.297		34.196	33.412	17.245		45.298	42.656	57.845		2.857	3.784	12.386
	19.263	27.048	37.063		34.665	44.007	63.545		35.237	40.174	47.068		28.886	29.856	50.337		43.714	39.202	0.052		9.109	5.319	21.215		12.797	9.286	32.264		47.355	43.774	53.435		25.504	27.116	14.998		34.243	32.455	47.186		1.764	2.114	6.155
	21.175	29.686	41.384		39.254	45.338	56.567		32.093	34.608	42.507		41.263	28.848	49.505		39.381	40.087	0.044		12.454	6.004	27.629		11.905	8.693	24.629		49.356	44.236	57.897		23.499	24.238	12.732		35.205	32.737	48.197		1.812	2.372	9.074
	19.498	27.586	45.656		35.618	45.042	61.362		29.908	35.559	45.466		35.444	24.418	49.118		41.613	38.086	0.042		12.269	6.102	29.418		13.7	7.835	28.367		53.444	48.924	67.091		21.2	21.275	13.059		33.22	32.261	50.667		2.053	2.52	5.57
	26.873	30.621	42.786		37.758	45.687	65.135		39.226	44.12	52.153		36.979	28.498	51.036		40.871	42.528	0.036		15.187	7.285	32.62		14.521	8.679	32.87		43.068	40.091	53.546		26.562	23.415	14.902		36.979	36.062	54.975		2.44	2.918	9.181
	29.938	37.766	51.892		37.095	47.936	64.414		37.891	46.19	55.267		38.5	29.108	53.643		42.951	37.616	0.059		17.846	11.22	36.942		15.244	11.619	35.912		56.957	51.015	69.901		25.632	25.409	15.061		40.697	37.304	55.765		2.981	3.294	10.248
	21.859	31.983	45.038		18.673	45.506	64.639		36.931	41.072	45.984		36.039	28.126	57.476		31.782	42.263	0.045		9.092	8.951	35.833		15.445	10.48	28.355		43.256	41.022	52.286		23.541	24.257	14.296		43.04	38.971	61.492		3.128	3.626	10.886
	32.2	36.497	47.256		46.472	41.423	58.226		48.867	50.499	48.766		29.068	29.719	49.008		19.167	41.253	59.73		12.554	9.967	26.604		13.994	10.923	22.724		58.06	53.465	67.55		22.485	23.154	33.904		39.582	36.954	54.062		2.578	2.709	6.783
	37.069	45.109	53.122		51.898	44.079	68.29		52.393	53.557	52.186		43.126	40.264	57.729		44.102	43.209	63.077		9.645	9.635	23.978		15.228	12.306	25.001		57.576	53.191	67.02		32.842	31.89	45.439		43.197	40.683	56.414		3.542	3.446	9.394
	46.18	42.378	58.31		49.564	54.452	67.428		50.954	48.087	55.761		48.913	40.191	57.574		54.545	45.158	63.807		21.727	14.385	32.183		18.263	15.021	32.547		48.014	48.173	58.407		33.407	32.643	48.946		47.167	41.467	58.029		4.399	4.671	12.525
	33.087	31.489	54.173		53.457	55.682	66.47		47.673	45.276	51.73		49.158	42.804	66.095		51.874	46.693	66.686		13.53	6.664	19.771		16.52	13.549	35.01		50.501	47.364	56.592		31.881	31.589	49.617		41.617	38.182	56.582		3.719	4.096	9.474
	31.141	35.146	45.32		47.694	47.647	57.94		47.718	50.995	47.612		34.676	28.756	52.505		51.259	40.445	61.294		9.333	6.957	23.164		12.145	8.759	22.597		58.513	55.48	62.914		24.294	23.724	39.733		36.678	32.747	51.318		2.472	2.33	7.813
	31.548	24.301	47.675		52.211	51.778	67.838		49.043	57.845	49.676		40.056	42.47	62.013		51.544	40.678	61.685		7.164	8.256	19.164		13.498	12.855	29.517		59.44	57.228	71.552		34.585	33.663	51.107		41.164	36.005	57.199		3.023	3.257	10.14
	32.898	47.354	45.637		59.881	53.267	68.01		46.635	47.143	51.813		29.271	42.861	67.589		38.233	43.78	70.411		10.892	9.069	28.219		14.31	12.033	27.546		62.023	52.642	69.191		33.61	32.014	51.775		39.963	40.483	58.84		3.078	3.733	8.495
	30.261	37.253	50.721		49.233	54.493	64.652		40.388	45.361	48.378		24.983	41.583	69.412		28.758	42.997	67.421		6.78	9.361	29.818		16.607	11.123	27.347		62.294	55.915	53.434		30.973	30.495	52.859		41.773	39.476	63.505		3.753	3.036	8.556
	27.261	39.033	44.044		43.02	54.152	66.151		44.315	53.063	47.217		28.259	33.919	55.832		45.68	42.975	61.492		14.486	10.319	30.348		14.9	9.864	22.938		58.139	51.251	57.658		32.536	27.068	44.329		43.452	38.072	57.334		3.414	2.962	8.166
	35.906	47.902	48.899		47.627	56.521	64.967		39.111	56.803	49.954		38.183	33.452	58.675		43.417	43.709	58.44		14.67	9.558	31.192		18.586	13.165	23.254		58.117	51.867	56.645		36.168	30.293	44.354		45.312	39.03	49.747		3.52	3.738	9.163
	30.74	39.263	41.985		44.281	61.359	65.046		42.335	51.839	52.512		44.069	44.194	61.192		47.029	41.341	65.902		9.704	7.759	22.299		17.94	11.72	30.974		56.24	51.179	50.949		37.07	31.826	43.94		45.378	37.576	51.917		3.208	3.216	8.106
	26.052	33.6	35.003		48.327	57.102	62.794		40.519	53.228	46.459		39.525	34.122	61.343		49.519	38.386	64.039		9.498	6.268	24.052		12.731	9.432	26.73		55.427	49.598	58.085		35.409	31.705	47.388		40.178	35.876	51.684		1.986	2.26	8.391
	25.85	44.514	44.486		45.005	62.896	62.26		51.747	61.04	52.441		44.169	38.725	62.923		45.387	43.123	58.648		15.492	10.214	25.48		18.809	13.419	30.748		48.009	42.372	52.192		37.402	29.846	48.171		44.717	38.167	58.112		3.922	4.017	9.165
	20.933	34.354	38.394		40.017	57.083	63.218		39.696	53.238	45.107		36.98	35.128	62.943		46.783	37.77	62.42		5.422	4.403	17.084		12.947	9.93	28.683		59.148	52.267	63.224		30.697	29.546	45.64		39.285	35.014	47.427		2.575	2.208	8.507
	22.426	36.089	37.769		51.14	61.137	63.268		41.713	53.032	49.471		38.482	36.986	67.075		45.394	39.864	66.375		10.072	6.066	25.602		14.952	10.514	24.96		51.34	41.885	55.652		36.289	32.365	48.89		44.389	37.6	54.133		3.844	3.665	9.151
	19.333	37.274	36.863		29.447	52.877	56.949		43.373	54.929	45.703		32.352	32.313	64.893		45.156	39.734	60.905		11.245	6.265	26.259		15.797	11.018	25.018		47.633	43.934	60.37		29.795	25.868	42.336		38.545	30.532	45.652		3.216	2.249	7.24
	43.381	44.093	62.239		42.767	47.106	52.793		23.042	30.847	42.654		47.539	45.714	58.281		45.354	40.919	52.922		30.754	34.149	43.37		15.912	11.835	29.621		3.57	3.588	3.489		28.107	24.27	46.297		41.965	36.116	50.524		8.819	8.252	17.738
	0.072	0.035	0.033		0.033	0.212	0.226		0.111	0.076	0.082		0.07	0.096	0.137		1.863	2.089	1.567		0.241	0.156	0.348		0.053	0.061	0.061		7.817	8.818	13.262		0.071	0.05	0.115		0.766	0.795	1.106		0.067	0.088	0.08
	0.594	0.021	0.905		1.14	1.756	2.324		0.499	0.03	0.705		0.602	0.452	0.926		1.279	3.533	8.465		1.985	0.714	3.395		0.891	0.659	3.958		35.729	32.067	47.543		0.545	0.669	1.229		3.142	3.052	8.522		0.319	0.337	0.856
	0.097	0.088	0.04		0.097	0.066	0.167		0.048	0.143	0.082		0.03	0.044	0.091		1.038	1.044	0.638		0.07	0.088	0.108		0.068	0.068	0.023		4.771	4.481	2.994		0.039	0.05	0.049		1.822	2.392	4.378		0.069	0.052	0.042
	27.52	38.798	43.523		29.558	39.574	44.941		27.31	38.061	37.109		31.806	27.883	37.346		55.491	41.657	61.029		16.121	11.638	17.057		3.482	2.83	12.153		31.239	24.701	39.34		10.988	9.052	17.995		32.223	26.346	41.824		1.17	1.371	3.411
	25.21	36.796	49.172		43.384	49.448	55.542		33.897	45.402	46.177		37.852	32.395	53.547		45.312	38.392	59.391		24.043	16.68	36.793		12.103	9.732	24.415		43.26	33.074	61.177		25.56	19.16	49.168		28.533	22.646	48.309		3.854	3.446	11.299
	37.987	48.695	47.023		36.41	46.928	52.968		34.878	44.089	43.528		38.373	32.836	47.761		44.239	38.966	53.695		16.163	14.729	26.662		3.947	2.225	6.196		40.354	31.035	49.933		10.852	9.346	19.514		35.895	27.138	43.369		0.969	1.174	2.178
	52.792	38.674	55.25		58.643	42.212	60.167		27.967	22.941	31.676		41.088	43.51	54.715		45.506	40.728	56.569		28.119	31.489	54.521		14.52	12.711	28.479		51.306	46.202	63.513		30.033	29.644	51.106		45.112	42.55	55.391		7.819	8.678	23.066
	0.1	1.091	0.062		0.036	0.016	0.145		0.028	0.021	0.04		0.039	0.04	0.063		0.033	0.047	0.051		0.038	0.037	0.045		0.048	0.032	0.11		0.04	0.059	0.057		0.032	0.028	0.049		0.038	0.027	0.05		0.046	0.024	0.027
	10.526*	8.281	10.127		49.628	43.233	57.865		6.95	16.039	11.171		8.619	9.845	14.025		47.725	43.391	61.755		8.444	18.73	33.993		5.981	5.065	16.936		30.552	27.521	40.659		8.718	8.08	19.071		33.929	33.248	48.078		2.407	2.509	7.229
	0.025	0.016	0.022		0.036	0.023	0.107		0.035	0.028	0.07		0.034	0.034	0.037		0.041	0.069	0.143		0.038	0.03	0.05		0.033	0.048	0.034		0.056	0.048	0.046		0.022	0.02	0.027		0.045	0.034	0.079		0.07	0.02	0.036		*excluded due to number of mapped sequencing reads below internal threshold
	0.043	0.055	0.167		0.039	0.027	0.068		0.025	0.025	0.087		0.026	2.969	0.046		0.055	0.05	0.125		0.05	0.056	0.136		0.026	0.037	0.057		0.08	0.055	0.064		0.027	0.027	0.051		0.068	0.049	0.221		0.059	0.029	0.038
	4.746	0.515	0.354		0.15	0.026	0.208		0.411	0.171	0.307		0.086	0.145	0.128		0.302	0.401	0.266		0.318	0.481	0.842		0.033	0.034	0.049		0.157	0.108	0.143		0.085	0.136	0.244		0.069	0.089	0.134		0.043	0.031	0.023
	0.032	0.025	0.038		0.058	0.033	0.047		0.039	0.019	0.044		0.035	0.026	0.076		0.028	0.032	0.05		0.027	0.028	0.056		0.019	0.033	0.016		0.035	0.026	0.046		0.036	0.029	0.019		0.026	0.035	0.049		0.054	0.035	0.04
A to G
genomic site:	12				13				14				15				16				17				18				19				20				21				22
	n1	n2	n3		n1	n2	n3		n1	n2	n3		n1	n2	n3		n1	n2	n3		n1	n2	n3		n1	n2	n3		n1	n2	n3		n1	n2	n3		n1	n2	n3		n1	n2	n3
	3.495	4.108	7.042		9.634	9.395	16.233		11.856	17.61	14.744		15.906	15.771	20.483		7.806	6.742	12.943		0.181	0.176	1.07		6.213	4.1	13.908		70.302	59.5	59.744		0.723	0.581	1.373		4.108	3.351	7.398		0.13	0.252	0.746
	18.207	24.831	14.397		18.59	27.165	54.005		30.115	38.585	28.908		47.625	38.997	64.317		52.439	48.996	69.15		8.257	3.431	13.342		25.341	18.351	30.851		63.14	57.686	59.485		18.92	18.585	22.243		52.124	49.949	55.14		1.476	1.539	3.109
	12.637	21.356	29.129		22.739	31.063	41.596		23.167	24.629	38.645		36.627	30.717	55.191		40.853	37.579	51.181		1.288	0.308	3.222		18.964	10.821	15.89		63.598	57.077	65.946		3.965	3.34	5.227		6.787	6.561	9.307		0.996	1.138	2.524
	9.485	16.103	28.602		25.726	32.895	46.981		26.311	28.887	44.193		35.702	29.283	50.044		24.118	20.972	34.054		2.058	0.504	5.661		15.79	8.903	23.943		56.34	50.251	52.771		2.402	2.324	3.597		9.827	9.495	13.624		0.955	1.34	3.267
	13.671	24.929	35.023		31.378	40.194	40.704		26.495	31.35	43.824		42.327	33.343	59.732		50.484	39.066	56.476		1.933	0.48	3.992		15.971	11.051	22.149		56.923	49.435	54.949		5.183	4.576	5.363		9.054	9.362	14.647		1.453	1.64	4.186
	11.837	20.057	35.354		24.824	33.417	46.477		25.369	29.447	47.215		43.518	35.191	62.533		34.734	26.497	43.125		2.74	1.042	7.586		15.087	9.964	16.742		57.964	51.683	61.683		3.549	2.817	4.47		13.919	14.432	22.079		1.61	1.662	4.558
	13.317	21.949	35.457		18.488	25.443	41.399		21.105	27.195	39.938		34.017	31.671	59.651		38.74	33.217	53.184		1.18	0.28	3.389		15.889	13.682	17.052		57.996	53.7	51.825		5.936	5.253	7.652		7.74	6.977	11.067		1.136	1.225	2.088
	15.893	25.433	42.681		27.875	35.122	50.594		32.021	34.391	42.338		32.515	24.537	49.872		40.38	38.533	54.946		1.208	0.283	2.829		15.846	8.779	18.221		34.294	31.168	37.751		5.598	5.198	7.618		16.034	16.084	20.882		0.862	1.029	2.346
	12.744	19.87	32.101		14.366	19.027	23.058		20.622	25.216	37.827		24.911	19.713	38.037		42.45	45.557	64.83		1.284	0.406	2.532		14.698	8.722	21.751		6.675	6.132	7.912		7.477	6.886	10.198		29.905	30.38	37.109		0.295	0.507	0.918
	0.152	0.124	0.182		0.682	0.797	1.145		0.327	0.469	0.787		2.419	1.417	3.95		1.059	0.861	0.095		0.032	0.02	0.017		0.186	0.16	1.024		8.207	8.116	10.298		0.019	0.057	0.09		0.018	0.049	0.052		0.019	0.015	0.056
	0.178	0.266	0.442		0.754	0.957	1.485		0.606	0.567	1.321		2.617	1.661	2.57		0.441	0.316	0.089		0.011	0.023	0.141		0.244	0.118	1.324		7.392	7.566	8.823		0.018	0.058	0.153		0.067	0.07	0.128		0.015	0.037	0.115
	0.152	0.195	0.389		0.528	0.742	0.045		0.287	0.488	0.955		1.425	1.215	2.249		0.619	0.653	0.08		0.042	0.025	0.07		0.128	0.132	0.477		9.887	9.925	12.265		0.038	0.049	0.074		0.05	0.058	0.122		0.018	0.024	0.039
	0.284	0.549	0.441		1.512	1.355	2.839		0.84	1.129	0.992		4.487	2.586	5.726		1.487	1.492	0.086		0.056	0.04	0.287		0.521	0.316	1.463		7.776	7.312	9.351		0.107	0.134	0.117		0.1	0.103	0.179		0.032	0.026	0.177
	0.058	0.153	0.226		0.482	0.689	0.705		0.318	0.563	0.775		1.709	1.012	2.616		0.67	0.394	0.068		0.019	0.029	0.059		0.134	0.125	0.321		4.016	3.75	5.548		0.051	0.051	0.102		0.08	0.059	0.152		0.021	0.019	0.015
	0.117	0.13	0.164		0.287	0.52	0.86		0.202	0.319	0.703		1.807	0.995	2.848		0.334	0.447	0.073		0.031	0.03	0.099		0.223	0.151	0.299		2.558	2.674	2.927		0.043	0.072	0.176		0.052	0.053	0.086		0.015	0.018	0.041
	0.126	0.237	0.428		0.491	0.622	1.035		0.473	0.925	2.076		3.219	1.943	5.119		0.827	0.57	0.071		0.03	0.022	0.079		0.269	0.192	0.91		4.268	4.091	5.282		0.095	0.044	0.083		0.094	0.044	0.079		0.024	0.022	0.037
	0.057	0.185	0.161		0.253	0.472	0.752		0.302	0.36	0.026		1.921	1.323	3.729		0.443	0.463	0.097		0.016	0.025	0.082		0.246	0.226	0.529		2.705	2.57	3.27		0.057	0.065	0.226		0.05	0.05	0.114		0.016	0.022	0.032
	0.244	0.267	0.288		1.055	1.791	1.086		0.755	1.85	0.951		2.482	2.404	4.024		0.443	0.877	1.686		0.027	0.028	0.026		0.267	0.22	0.504		10.549	10.555	13.116		0.082	0.087	0.207		0.083	0.099	0.116		0.024	0.03	0.02
	0.224	0.026	0.389		0.671	2.127	1.467		0.829	1.032	1.415		1.984	1.56	2.045		0.465	0.383	0.833		0.012	0.023	0.052		0.224	0.163	0.464		4.08	3.749	4.582		0.042	0.045	0.158		0.115	0.077	0.118		0.015	0.014	0.021
	0.311	0.022	0.42		0.763	1.251	1.781		1.078	2.113	1.316		3.677	2.535	3.987		0.763	0.429	0.515		0.018	0.035	0.072		0.31	0.227	0.493		3.288	3.451	4.315		0.068	0.084	0.208		0.034	0.048	0.143		0.029	0.036	0.054
	0.603	0.557	2.184		2.478	0.659	3.422		2.205	5.354	3.186		3.857	2.971	5.908		1.441	1.151	2.094		0.045	0.049	0.063		0.536	0.349	1.673		4.899	3.877	4.819		0.073	0.078	0.298		0.114	0.118	0.201		0.062	0.049	0.097
	0.084	1.14	0.181		0.299	0.423	0.786		0.251	0.391	0.491		1.016	0.703	1.306		0.482	0.251	0.478		0.017	0.032	0.078		0.094	0.119	0.392		12.57	11.98	14.027		0.03	0.047	0.08		0.038	0.026	0.048		0.022	0.02	0.031
	0.394	0.062	0.895		1.549	0.531	2.393		1.041	1.756	1.171		2.089	2.003	3.621		0.796	0.528	1.268		0.033	0.027	0.019		0.308	0.268	0.491		16.23	15.966	20.933		0.041	0.088	0.132		0.06	0.087	0.11		0.016	0.021	0.048
	0.736	0.03	1.184		4.789	4.332	6.014		1.915	1.042	3.334		2.957	4.684	9.464		1.081	1.279	2.544		0.049	0.052	0.171		0.713	0.525	1.391		11.589	10.389	14.552		0.175	0.142	0.604		0.156	0.19	0.65		0.072	0.073	0.158
	0.12	0.307	0.488		1.098	1.288	2.189		0.818	1.019	1.202		1.08	2.094	3.636		0.346	0.531	1.67		0.011	0.03	0.087		0.264	0.14	0.617		6.94	6.737	6.164		0.065	0.059	0.145		0.055	0.061	0.192		0.016	0.034	0.073
	0.107	0.201	0.271		0.482	0.673	0.621		0.833	0.615	1.006		1.275	1.384	2.838		0.331	0.221	0.468		0.026	0.034	0.111		0.178	0.108	0.608		4.594	4.39	4.668		0.075	0.044	0.134		0.028	0.043	0.199		0.021	0.019	0.066
	0.223	0.425	0.359		1.276	1.68	1.935		0.719	1.586	1.444		3.28	3.229	4.782		0.572	0.649	0.914		0.026	0.023	0.023		0.4	0.248	0.665		18.222	16.936	18.498		0.087	0.092	0.24		0.081	0.038	0.086		0.02	0.024	0.075
	0.937	0.834	1.377		3.588	6.311	6.228		1.935	2.704	3.529		5.252	4.62	7.838		2.112	1.702	2.588		0.033	0.041	0.049		0.86	0.427	2.565		13.602	12.555	12.438		0.162	0.157	0.303		0.201	0.161	0.298		0.044	0.062	0.183
	0.21	0.31	0.454		1.511	1.897	1.859		0.755	1.554	1.501		2.045	1.477	3.157		0.809	0.533	1.074		0.012	0.053	0.021		0.178	0.147	0.617		5.938	5.341	6.404		0.037	0.052	0.132		0.092	0.061	0.164		0.028	0.02	0.064
	0.243	1.305	0.508		1.367	2.909	2.188		1.154	1.763	1.317		3.374	2.849	4.243		0.755	0.641	1.008		0.036	0.044	0.019		0.412	0.25	1.057		4.036	3.46	3.672		0.052	0.065	0.271		0.038	0.091	0.299		0.059	0.059	0.051
	0.367	1.183	1.211		2.162	3.569	4.452		2.001	3.084	3.437		3.086	2.634	6.059		2.045	1.485	2.831		0.034	0.048	0.184		0.452	0.341	1.537		9.112	8.81	9.637		0.099	0.086	0.253		0.155	0.139	0.153		0.037	0.037	0.171
	0.114	0.213	0.303		0.464	0.608	0.753		0.549	0.825	0.879		0.973	0.764	1.334		0.243	0.243	0.716		0.016	0.038	0.056		0.131	0.129	0.251		3.125	2.559	2.994		0.03	0.038	0.088		0.031	0.04	0.101		0.028	0.018	0.02
	0.163	0.531	0.438		0.569	1.19	1.388		1.345	0.786	1.064		3.223	2.722	6.126		1.376	0.901	2.8		0.059	0.041	0.068		0.625	0.461	1.562		0.046	0.053	0.02		0.125	0.114	0.289		0.034	0.08	0.117		0.024	0.032	0.065
	0.38	0.02	0.026		0.036	0.013	0.015		0.024	0.024	0.019		0.022	0.02	0.016		0.032	0.086	0.074		0.013	0.023	0.023		0.015	0.032	0.021		52.124	40.154	59.369		0.016	0.018	0.012		0.031	0.026	0.034		0.012	0.016	0.019
	29.282	51.503	50.509		40.049	43.495	60.71		30.752	52.739	52.363		40.263	39.596	45.816		54.278	52.944	57.381		14.45	11.949	16.718		20.521	15.768	39.512		53.068	46.647	62.578		23.26	21.327	34.959		52.319	41.578	62.481		2.366	2.877	6.468
	29.468	26.44	48.269		32.968	42.525	56.269		35.615	45.013	47.643		36.917	43.612	40.445		18.982	52.641	60.477		11.521	7.044	15.402		16.553	13.161	34.994		43.497	37.99	51.655		20.315	18.415	31.962		47.189	44.012	61.62		0.83	1.176	2.827
	42.488	51.735	61.093		46.771	56.943	63.739		0.048	62.614	51.556		41.401	49.412	59.331		61.766	54.552	64.021		40.1	33.699	45.254		25.317	20.545	47.527		51.873	41.57	50.037		26.673	24.776	36.404		57.055	45.875	62.846		5.286	7.177	14.749
	5.752*	4.84	8.744		5.659	8.823	9.416		8.424	11.702	13.781		7.812	6.391	8.423		12.518	8.21	12.581		1.303	0.889	1.492		7.814	6.438	19.647		39.432	29.754	46.91		2.189	1.578	3.79		16.429	12.81	21.843		0.604	0.674	2.343
	3.949	6.179	7.704		19.532	15.846	15.73		2.868	7.86	6.062		18.392	14.684	23.835		6.889	5.716	9.906		1.27	0.774	1.959		3.653	3.007	8.094		18.765	15.488	26.3		0.217	0.174	0.545		4.094	3.66	8.642		0.432	0.396	1.256		*excluded due to number of mapped sequencing reads below internal threshold
	8.287	11.024	10.127		5.32	7.136	6.801		10.817	15.092	16.073		18.141	15.628	22.555		12.118	11.352	15.918		1.838	1.567	4.107		14.813	9.485	25.796		62.14	47.077	72.013		3.532	3.134	7.336		30.075	24.977	35.626		0.365	0.554	1.093
	0.019	0.022	0.019		0.023	0.016	0.028		0.025	0.026	0.02		0.017	0.012	0.011		0.027	0.095	0.082		0.013	0.026	0.024		0.02	0.04	0.024		0.05	0.052	0.058		0.013	0.024	0.03		0.031	0.024	0.024		0.02	0.02	0.009
	0.025	0.03	0.069		0.028	0.016	0.026		0.024	0.025	0.027		0.018	0.019	0.07		0.031	0.089	0.056		0.008	0.021	0.026		0.018	0.048	0.026		0.092	0.208	0.407		0.017	0.018	0.02		0.021	0.028	0.026		0.012	0.016	0.011
	11.765	0.017	0.024		0.016	0.012	0.01		0.019	0.015	0.016		0.013	0.011	0.016		0.024	0.088	0.085		0.014	0.02	0.033		0.022	0.039	0.009		0.017	0.039	0.054		0.014	0.021	0.018		0.017	0.016	0.027		0.021	0.015	0.011
	0.015	0.573	0.017		0.035	0.021	0.023		0.021	0.016	0.013		0.016	0.012	0.013		0.023	0.092	0.062		0.015	0.026	0.018		0.013	0.048	0.012		0.026	0.072	0.023		0.022	0.019	0.023		0.021	0.018	0.02		0.015	0.015	0.018
	0.024	0.02	0.022		0.026	0.014	0.013		0.016	0.019	0.017		0.015	1.258	0.017		0.033	0.096	0.058		0.012	0.019	0.018		0.015	0.028	0.02		0.017	0.066	0.021		0.015	0.024	0.02		0.029	0.021	0.008		0.016	0.012	0.01
	0.023	0.024	0.25		0.023	0.028	0.024		1.54	1.297	0.715		0.04	0.085	0.209		0.423	0.671	0.379		0.133	0.243	0.51		0.013	0.038	0.017		0.052	0.058	0.072		0.106	0.124	0.173		0.67	0.516	0.295		0.023	0.018	0.039
	0.018	0.024	0.025		0.028	0.02	0.029		0.018	0.02	0.021		0.015	0.015	0.029		0.016	0.073	0.093		0.007	0.017	0.022		0.011	0.026	0.032		0.012	0.066	0.032		0.016	0.02	0.015		0.015	0.035	0.015		0.015	0.013	0.015

## Sheet: Fig_SI4
site 1						site 2						site3									site 4
	CtoT		AtoG				CtoT		AtoG				CtoT				AtoG					CtoT			AtoG
	n2	n1	n2	n1			n2	n1	n2	n1			n2	n1	n2	n1				n2	n1	n2	n1
CABE-T1.1	42.431		0.186			CABE-T1.1	45.164		7.746			CABE-T1.1	45.164		7.746				CABE-T1.1	61.378		0.184
CABE-T1.2*	56.004		0.105			CABE-T1.2*	64.402		31.495			CABE-T1.2*	64.402		31.495				CABE-T1.2*	64.856		1.463
CABE-T1.3	59.693		0.3			CABE-T1.3	62.48		57.529			CABE-T1.3	62.48		57.529				CABE-T1.3	62.686		1.457
CABE-T1.4	53.195		0.351			CABE-T1.4	59.772		54.433			CABE-T1.4	59.772		54.433				CABE-T1.4	62.197		1.213
CABE-T1.5	27.197		0.05			CABE-T1.5	27.668		6.665			CABE-T1.5	27.668		6.665				CABE-T1.5	54.72		0.791
CABE-T1.6	55.369		0.249			CABE-T1.6	45.95		28.964			CABE-T1.6	45.95		28.964				CABE-T1.6	56.408		1.659
CABE-T1.7	22.153		0.151			CABE-T1.7	21.292		11.677			CABE-T1.7	21.292		11.677				CABE-T1.7	48.921		0.65
CABE-T1.8	0.103		0.015			CABE-T1.8	0.05		0.065			CABE-T1.8	0.05		0.065				CABE-T1.8	0.064		0.05
CABE-T1.9	12.071		0.045			CABE-T1.9	8.293		1.52			CABE-T1.9	8.293		1.52				CABE-T1.9	47.68		0.402
CABE-T1.10	45.32		0.541			CABE-T1.10	25.232		35.696			CABE-T1.10	25.232		35.696				CABE-T1.10	55.327		3.331
CABE-T1.11	47.15		0.677			CABE-T1.11	49.121		56.882			CABE-T1.11	49.121		56.882				CABE-T1.11	42.8		31.973
CABE-T1.12	48.942		0.296			CABE-T1.12	54.833		31.165			CABE-T1.12	54.833		31.165				CABE-T1.12	62.399		1.62
CABE-T1.13	21.168		0.73			CABE-T1.13	8.856		39.224			CABE-T1.13	8.856		39.224				CABE-T1.13	45.961		12.793
CABE-T1.14*	36.361		1.953			CABE-T1.14*	25.35		63.126			CABE-T1.14*	25.35		63.126				CABE-T1.14*	50.571		21.576
CABE-T1.15	23.167		5.223			CABE-T1.15	3.36		70.337			CABE-T1.15	3.36		70.337				CABE-T1.15	14.182		57.62
CABE-T1.16	31.374		2.039			CABE-T1.16	15.117		69.225			CABE-T1.16	15.117		69.225				CABE-T1.16	23.28		38.903
CABE-T1.17*	53.389		11.678			CABE-T1.17*	44.961		71.226			CABE-T1.17*	44.961		71.226				CABE-T1.17*	50.327		29.203
CABE-T1.18	55.674		0.385			CABE-T1.18	32.006		36.18			CABE-T1.18	32.006		36.18				CABE-T1.18	54.885		7.418
CABE-T1.19*	52.213		0.259			CABE-T1.19*	39.932		29.343			CABE-T1.19*	39.932		29.343				CABE-T1.19*	60.428		7.431
CABE-T1.20	57.013		0.463			CABE-T1.20	33.483		37.627			CABE-T1.20	33.483		37.627				CABE-T1.20	62.571		6.785
ABE8.19	6.438		5.988			ABE8.19	0.246		69.777			ABE8.19	0.246		69.777				ABE8.19	2.364		52.117
ABE8.20	8.743		6.074			ABE8.20	0.726		70.08			ABE8.20	0.726		70.08				ABE8.20	2.174		56.386
BE4	65.05		0.049			BE4	66.235		0.076			BE4	66.235		0.076				BE4	57.953		0.087
nCas9	0.093		0.198			nCas9	0.44		0.161			nCas9	0.44		0.161				nCas9	0.114		0.188
None	0.024		0.034			None	0.063		0.073			None	0.063		0.073				None	0.084		0.074
site 5						site 6						site 10						site 14
	CtoT		AtoG				CtoT		AtoG				CtoT		AtoG				CtoT		AtoG
	n2	n1	n2	n1			n2	n1	n2	n1			n2	n1	n2	n1			n2	n1	n2	n1
CABE-T1.1		40.511		2.357		CABE-T1.1		32.222		1.534		CABE-T1.1	41.669		0.568			CABE-T1.1	7.125		1.162
CABE-T1.2*		47.879		11.313		CABE-T1.2*		39.113		10.04		CABE-T1.2*	57.04		9.053			CABE-T1.2*	23.17		10.657
CABE-T1.3		40.964		25.36		CABE-T1.3		20*		12.5*		CABE-T1.3	55.403		25			CABE-T1.3	14.952		22.448
CABE-T1.4		39.786		25.057		CABE-T1.4		36.819		24.449		CABE-T1.4	50.87		23.179			CABE-T1.4	13.875		20.29
CABE-T1.5		19.601		7.953		CABE-T1.5		11.492		5.369		CABE-T1.5	24.599		0.765			CABE-T1.5	2.197		3.098
CABE-T1.6		26.97		22.081		CABE-T1.6		25.389		17.769		CABE-T1.6	48.31		2.332			CABE-T1.6	3.641		8.502
CABE-T1.7		15.84		5.413		CABE-T1.7		14.327		6.895		CABE-T1.7	25.362		2.483			CABE-T1.7	2.145		2.954
CABE-T1.9		11.648		1.072		CABE-T1.9		8.464		1.168		CABE-T1.8	0.045		0.014			CABE-T1.8	0.022		0.022
CABE-T1.10		11.578		30.239		CABE-T1.10		16.737		17.849		CABE-T1.9	16.171		0.968			CABE-T1.9	1.627		0.319
CABE-T1.11		21.38		43.124		CABE-T1.11		10.876		41.209		CABE-T1.10	35.069		19.18			CABE-T1.10	1.451		6.701
CABE-T1.12		39.623		12.077		CABE-T1.12		32.806		11.054		CABE-T1.11	47.003		23.542			CABE-T1.11	3.395		23.053
CABE-T1.13		11.809		18.951		CABE-T1.13		5.552		16.984		CABE-T1.12	51.413		4.894			CABE-T1.12	13.366		10.303
CABE-T1.14*		21.18		34.346		CABE-T1.14*		5.598		33.822		CABE-T1.13	8.48		16.642			CABE-T1.13	0.857		6.432
CABE-T1.15		2.402		58.738		CABE-T1.15		0.506		51.39		CABE-T1.14*	19.16		55.351			CABE-T1.14*	2.399		31.37
CABE-T1.16		2.984		53.969		CABE-T1.16		2.859		44.928		CABE-T1.15	15.095		47.985			CABE-T1.15	0.311		35.707
CABE-T1.17*		8.303		55.044		CABE-T1.17*		14.763		47.972		CABE-T1.16	17.416		46.153			CABE-T1.16	0.737		32.269
CABE-T1.18		17.918		26.213		CABE-T1.18		12.679		30.587		CABE-T1.17*	60.064		28.596			CABE-T1.17*	7.43		33.775
CABE-T1.19*		21.697		24.134		CABE-T1.19*		18.527		20.02		CABE-T1.18	41.107		12.823			CABE-T1.18	3.292		13.403
CABE-T1.20		22.172		27.449		CABE-T1.20		15.74		24.531		CABE-T1.19*	40.763		7.909			CABE-T1.19*	3.02		9.018
ABE8.19		0.237		52.242		ABE8.19		0.058		52.301		CABE-T1.20	45.706		17.308			CABE-T1.20	3.683		13.671
ABE8.20		0.294		52.431		ABE8.20		0.137		54.2		ABE8.19	1.148		48.261			ABE8.19	0.064		40.816
BE4		54.381		0.064		BE4		32.613		0.066		ABE8.20	4.358		47.13			ABE8.20	0.084		42.639
nCas9		0.049		0.036		nCas9		0.054		0.025		BE4	64.334		0.127			BE4	28.142		0.062
None		0.034		0.025		None		0.021		0.029		nCas9	0.42		0.278			nCas9	0.038		0.026
												None	0.035		0.056			None	0.032		0.017

## Sheet: Fig_SI6
site 2				site 3				site 5				site 10				site 11				site 12				site 13
	CtoT	AtoG			CtoT	AtoG			CtoT	AtoG			CtoT	AtoG			CtoT	AtoG			CtoT	AtoG			CtoT	AtoG
CABE-T1.2	48.904	58.503		CABE-T1.2	50.999	24.768		CABE-T1.2	45.915	10.314		CABE-T1.2	50.827	9.014		CABE-T1.2	16.084	2.7		CABE-T1.2	18.46	4.221		IBeamFrAB	37.563	9.886
CABE-T1.17	42.916	63.581		CABE-T1.17	38.054	61.69		CABE-T1.17	7.584	50.088		CABE-T1.17	52.943	27.216		CABE-T1.17	2.765	28.381		CABE-T1.17	4.688	22.648		GIBeamFrAB	8.075	22.148
CABE-T2.1	57.048	70.072		CABE-T2.1	62.341	42.895		CABE-T2.1	56.681	14.389		CABE-T2.1	63.334	17.913		CABE-T2.1	31.062	4.461		CABE-T2.1	31.444	6.532		CABE-T2.1	50.964	19.139
CABE-T2.2	56.564	70.068		CABE-T2.2	62.752	44.046		CABE-T2.2	57.9	18.287		CABE-T2.2	59.299	16.004		CABE-T2.2	32.561	3.961		CABE-T2.2	31.786	7.621		CABE-T2.2	55.388	23.948
CABE-T2.3	56.899	72.239		CABE-T2.3	63.582	49.262		CABE-T2.3	56.195	17.262		CABE-T2.3	62.244	18.797		CABE-T2.3	30.723	6.456		CABE-T2.3	33.504	6.862		CABE-T2.3	55.076	24.114
CABE-T2.4	53.811	71.508		CABE-T2.4	62.99	50.931		CABE-T2.4	59.439	22.322		CABE-T2.4	66.78	25.446		CABE-T2.4	42.888	8.471		CABE-T2.4	41.463	9.141		CABE-T2.4	60.779	38.234
CABE-T2.5	60.591	71.72		CABE-T2.5	63.777	44.333		CABE-T2.5	57.813	22.851		CABE-T2.5	63.678	15.816		CABE-T2.5	45.934	10.123		CABE-T2.5	44.326	15.59		CABE-T2.5	61.439	30.213
CABE-T2.6	54.908	72.23		CABE-T2.6	63.313	55.646		CABE-T2.6	57.951	25.955		CABE-T2.6	64.748	24.747		CABE-T2.6	36.963	9.913		CABE-T2.6	36.137	11.058		CABE-T2.6	58.855	32.612
CABE-T2.7	57.001	69.014		CABE-T2.7	63.847	41.121		CABE-T2.7	55.745	12.972		CABE-T2.7	61.081	15.726		CABE-T2.7	31.969	4.282		CABE-T2.7	31.099	5.939		CABE-T2.7	50.87	18.388
CABE-T2.8	56.163	67.416		CABE-T2.8	59.203	28.874		CABE-T2.8	46.789	10.157		CABE-T2.8	51.544	9.457		CABE-T2.8	17.152	2.709		CABE-T2.8	18.768	3.781		CABE-T2.8	41.205	10.659
CABE-T2.9	52.137	65.606		CABE-T2.9	59.825	51.638		CABE-T2.9	57.89	29.191		CABE-T2.9	59.061	20.41		CABE-T2.9	36.289	11.18		CABE-T2.9	32.089	15.436		CABE-T2.9	51.157	33.006
CABE-T2.10	46.984	65.815		CABE-T2.10	58.54	47.357		CABE-T2.10	57.385	23.694		CABE-T2.10	57.568	24.229		CABE-T2.10	38.857	8.433		CABE-T2.10	38.433	10.374		CABE-T2.10	55.399	37.084
CABE-T2.11	52.689	66.249		CABE-T2.11	58.006	44.596		CABE-T2.11	51.168	26.212		CABE-T2.11	58.526	17.936		CABE-T2.11	30.982	7.454		CABE-T2.11	28.038	10.85		CABE-T2.11	52.832	23.408
CABE-T2.12	53.081	63.856		CABE-T2.12	58.807	38.416		CABE-T2.12	52.904	12.048		CABE-T2.12	61.379	15.987		CABE-T2.12	39.099	5.688		CABE-T2.12	31.482	5.575		CABE-T2.12	52.923	18.313
CABE-T2.13	51.339	67.482		CABE-T2.13	60.075	48.804		CABE-T2.13	55.406	25.414		CABE-T2.13	62.158	20.687		CABE-T2.13	39.187	7.875		CABE-T2.13	37.831	12.658		CABE-T2.13	57.418	28.897
CABE-T2.14	52.929	61.083		CABE-T2.14	60.594	34.242		CABE-T2.14	52.966	11.602		CABE-T2.14	60.71	12.156		CABE-T2.14	38.846	3.65		CABE-T2.14	33.276	5.348		CABE-T2.14	54.217	15.533
CABE-T2.15	51.354	66.242		CABE-T2.15	59.686	36.586		CABE-T2.15	57.381	19.905		CABE-T2.15	59.315	16.084		CABE-T2.15	37.253	4.553		CABE-T2.15	33.718	7.578		CABE-T2.15	57.311	26.068
CABE-T2.16	51.243	67.873		CABE-T2.16	64.55	53.88		CABE-T2.16	55.285	27.403		CABE-T2.16	55.852	18.617		CABE-T2.16	35.686	8.043		CABE-T2.16	33.791	12.612		CABE-T2.16	55.686	30.679
CABE-T2.17	49.152	64.342		CABE-T2.17	52.827	42.974		CABE-T2.17	51.156	35.555		CABE-T2.17	56.89	22.56		CABE-T2.17	26.963	8.171		CABE-T2.17	26.004	13.014		CABE-T2.17	40.09	22.098
CABE-T2.18	54.518	64.249		CABE-T2.18	56.516	39.305		CABE-T2.18	57.959	22.796		CABE-T2.18	56.149	13.152		CABE-T2.18	41.324	8.732		CABE-T2.18	39.017	13.667		CABE-T2.18	57.504	27.093
CABE-T2.19	48.872	65.678		CABE-T2.19	54.974	50.035		CABE-T2.19	50.405	34.171		CABE-T2.19	54.799	26.523		CABE-T2.19	30.964	11.755		CABE-T2.19	32.493	14.599		CABE-T2.19	48.573	30.515
CABE-T2.20	50	62.534		CABE-T2.20	50.385	22.327		CABE-T2.20	47.037	10.869		CABE-T2.20	47.938	8.238		CABE-T2.20	27.115	4.22		CABE-T2.20	25.179	5.651		CABE-T2.20	46.746	12.609
CABE-T2.21	50.066	62.884		CABE-T2.21	58.907	41.047		CABE-T2.21	55.593	18.047		CABE-T2.21	57.244	17.336		CABE-T2.21	36.353	6.844		CABE-T2.21	34.871	8.552		CABE-T2.21	54.07	28.018
CABE-T2.22	49.529	63.117		CABE-T2.22	56.095	40.559		CABE-T2.22	55.866	15.89		CABE-T2.22	57.757	13.639		CABE-T2.22	35.286	4.908		CABE-T2.22	27.27	6.984		CABE-T2.22	50.994	20.47
CABE-T2.23	52.552	65.463		CABE-T2.23	58.265	34.97		CABE-T2.23	54.016	22.339		CABE-T2.23	56.09	11.758		CABE-T2.23	45.063	10.382		CABE-T2.23	43.349	15.761		CABE-T2.23	53.745	20.277
CABE-T2.24	49.941	49.757		CABE-T2.24	45.871	14.791		CABE-T2.24	43.248	5.995		CABE-T2.24	38.135	6.742		CABE-T2.24	16.641	1.749		CABE-T2.24	15.91	1.758		CABE-T2.24	30.957	5.388
SPACE	51.614	47.193		SPACE	55.799	11.72		SPACE	6.527	23.6		SPACE	29.587	11.933		SPACE	37.07	2.292		SPACE	29.51	7.323		SPACE	32.763	5.829
A&C-Bemax	43.193	50.484		A&C-Bemax	38.217	20.882		A&C-Bemax	44.263	6.966		A&C-Bemax	44.83	5.771		A&C-Bemax	32.735	3.064		A&C-Bemax	28.49	3.755		A&C-Bemax	34.212	9.754
TargetACEmax	42.948	64.221		TargetACEmax	46.594	29.08		TargetACEmax	5.572	36.03		TargetACEmax	29.785	10.989		TargetACEmax	46.216	6.894		TargetACEmax	41.976	7.493		TargetACEmax	44.847	5.526
ABE8.20	0.488	58.845		ABE8.20	0.56	61.011		ABE8.20	0.246	54.56		ABE8.20	5.669	47.235		ABE8.20	0.115	45.811		ABE8.20	0.134	43.867		ABE8.20	0.229	45.128
ABE8.20+UGI	2.618	61.777		ABE8.20+UGI	3.486	63.249		ABE8.20+UGI	1.445	56.189		ABE8.20+UGI	15.21	51.989		ABE8.20+UGI	0.174	42.073		ABE8.20+UGI	0.608	35.993		ABE8.20+UGI	1.289	43.963
BE4	46.826	0.059		BE4	54.858	0.035		BE4	55.105	0.041		BE4	54.278	0.039		BE4	33.023	0.021		BE4	46.617	0.026		BE4	43.008	0.061
nCas9	0.073	0.061		nCas9	0.462	0.216		nCas9	0.08	0.022		nCas9	0.4	0.236		nCas9	0.059	0.033		nCas9	0.048	0.029		nCas9	0.046	0.027
nCas9+UGI	0.084	0.042		nCas9+UGI	0.397	0.216		nCas9+UGI	0.101	0.023		nCas9+UGI	0.244	0.093		nCas9+UGI	0.067	0.032		nCas9+UGI	0.089	0.018		nCas9+UGI	0.044	0.031
None	0.055	0.023		None	0.047	0.015		None	0.061	0.028		None	0.039	0.025		None	0.037	0.027		None	0.035	0.027		None	0.034	0.018
site 14				site 16
	CtoT	AtoG			CtoT	AtoG
CABE-T1.2	24.64	11.669		CABE-T1.2	36.029	8.453
CABE-T1.17	8.066	33.251		CABE-T1.17	43.594	53.079
CABE-T2.1	41.13	20.292		CABE-T2.1	49.944	16.269
CABE-T2.2	45.075	25.124		CABE-T2.2	51.37	13.73
CABE-T2.3	42.562	25.518		CABE-T2.3	54.218	14.827
CABE-T2.4	51.093	33.733		CABE-T2.4	56.59	14.151
CABE-T2.5	51.063	30.256		CABE-T2.5	58.95	45.077
CABE-T2.6	45.159	33.785		CABE-T2.6	56.035	22.611
CABE-T2.7	41.81	21.761		CABE-T2.7	50.496	15.905
CABE-T2.8	28.261	13.175		CABE-T2.8	39.465	9.138
CABE-T2.9	39.629	29.048		CABE-T2.9	48.551	42.891
CABE-T2.10	50.874	33.646		CABE-T2.10	52.039	14.119
CABE-T2.11	40.29	30.139		CABE-T2.11	48.427	16.983
CABE-T2.12	41.971	21.278		CABE-T2.12	49.296	15.576
CABE-T2.13	50.104	32.644		CABE-T2.13	52.714	31.126
CABE-T2.14	43.883	16.76		CABE-T2.14	51.333	12.322
CABE-T2.15	49.372	26.695		CABE-T2.15	52.767	11.286
CABE-T2.16	44.784	29.349		CABE-T2.16	51.099	30.509
CABE-T2.17	30.989	22.965		CABE-T2.17	44.397	27.248
CABE-T2.18	42.652	24.688		CABE-T2.18	45.865	35.705
CABE-T2.19	43.348	33.187		CABE-T2.19	43.262	26.92
CABE-T2.20	28.157	13.516		CABE-T2.20	39.602	10.481
CABE-T2.21	47.418	27.799		CABE-T2.21	49.011	10.413
CABE-T2.22	40.808	21.094		CABE-T2.22	43.224	20.909
CABE-T2.23	46.942	24.299		CABE-T2.23	51.35	37.16
CABE-T2.24	18.773	5.664		CABE-T2.24	34.933	4.102
SPACE	29.453	8.988		SPACE	49.65	9.948
A&C-Bemax	31.201	3.126		A&C-Bemax	42.362	6.108
TargetACEmax	38.235	11.432		TargetACEmax	48.439	11.988
ABE8.20	0.153	39.979		ABE8.20	1.617	44.039
ABE8.20+UGI	0.533	44.556		ABE8.20+UGI	3.964	48.971
BE4	28.172	0.034		BE4	47.88	0.074
nCas9	0.049	0.024		nCas9	0.036	0.023
nCas9+UGI	0.036	0.022		nCas9+UGI	0.084	0.028
None	0.028	0.018		None	0.03	0.025

## Sheet: Fig SI15
SI figure 15 "Screen of CABE-T3 editors for base editing activity in HEK293T cells. " consists of a heat map that was generated computationally from raw data. Please refer to the "Structure Screen 1" fastq files deposited to NCBI SRA under project ID PRJNA869750

## Sheet: Fig_SI17
	site 3				site 5				site 12				site 13				site 14				site 16
		CtoT	AtoG			CtoT	AtoG			CtoT	AtoG			CtoT	AtoG			CtoT	AtoG			CtoT	AtoG
(CBE-T1.xx)	1.1	76.874	1.866		1.1	69.935	0.47		1.1	25.593	0.135		1.1	48.685	1.222		1.1	41.615	0.739		1.1	61.103	1.525
	1.2	73.804	0.379		1.2	67.616	0.512		1.2	45.278	0.936		1.2	59.451	0.645		1.2	61.179	1.695		1.2	62.919	0.922
	1.3	71.689	1.342		1.3	67.426	0.187		1.3	35.078	0.267		1.3	56.361	0.545		1.3	55.735	1.609		1.3	59.958	1.164
	1.4	75.383	2.692		1.4	67.234	0.67		1.4	35.181	0.873		1.4	60.523	3.193		1.4	51.097	1.652		1.4	62.021	1.838
	1.5	74.594	0.543		1.5	67.524	1.075		1.5	32.592	0.264		1.5	60.881	1.084		1.5	52.028	0.878		1.5	59.817	0.843
	1.6	81.799	0.439		1.6	68.928	0.403		1.6	40.282	0.439		1.6	58.92	0.448		1.6	58.186	0.342		1.6	60.523	0.871
	1.7	81.053	0.787		1.7	65.88	0.499		1.7	36.47	0.627		1.7	58.539	0.984		1.7	60.25	2.632		1.7	59.381	1.078
	1.8	78.471	2.552		1.8	64.829	0.344		1.8	28.178	0.778		1.8	49.008	0.277		1.8	46.446	1.814		1.8	56.966	3.107
	1.9	72.232	1.475		1.9	58.997	0.753		1.9	26.005	0.274		1.9	53.228	2.861		1.9	44.311	1.888		1.9	57.592	0.561
	1.1	72.663	0.583		1.1	64.029	0.022		1.1	24.352	0.363		1.1	45.108	0.708		1.1	41.125	0.826		1.1	50.554	2.347
	1.11	69.201	2.622		1.11	64.509	0.701		1.11	26.446	0.696		1.11	55.842	3.463		1.11	45.445	2.096		1.11	57.851	3.855
	1.12	76.031	0.972		1.12	57.691	0.325		1.12	27.881	0.277		1.12	61.048	1.621		1.12	45.073	0.825		1.12	55.891	1.496
	1.13	67.879	0.785		1.13	61.888	0.388		1.13	34.088	0.271		1.13	66.962	1.195		1.13	52.572	1.323		1.13	60.804	0.79
	1.14	69.819	0.398		1.14	65.024	0.24		1.14	31.007	0.524		1.14	66.186	2.318		1.14	58.606	1.78		1.14	61.18	1.494
	1.15	77.864	2.294		1.15	60.828	0.193		1.15	29.601	0.783		1.15	50.471	3.17		1.15	43.483	3.303		1.15	57.665	4.416
	1.16	85.924	1.168		1.16	62.724	0.336		1.16	31.238	0.773		1.16	49.765	1.086		1.16	51.236	0.771		1.16	53.285	1.017
	1.17	67.936	3.484		1.17	54.781	1.019		1.17	26.337	0.755		1.17	44.344	1.971		1.17	46.573	2.234		1.17	49.48	1.579
	1.18	55.254	0.036		1.18	63.588	0.19		1.18	30.878	0.162		1.18	42.021	1.235		1.18	39.106	0.257		1.18	48.395	0.572
	1.19	71.853	1.717		1.19	59.475	0.334		1.19	33.698	0.206		1.19	55.892	0.387		1.19	52.386	1.093		1.19	52.797	0.279
	1.2	66.173	1.096		1.2	0.241*	0*		1.2	40.622	0.567		1.2	30.769*	0*		1.2	58.104	1.044		1.2	48.828	0.474
	1.21	65.284	3.507		1.21	58.575	0.559		1.21	37.837	1.706		1.21	58.9	2.839		1.21	48.305	3.175		1.21	54.855	2.478
	1.22	71.523	4.542		1.22	56.633	0.326		1.22	26.465	0.647		1.22	52.204	1.665		1.22	46.183	1.203		1.22	52.754	3.596
	1.23	71.44	0.028		1.23	53.779	0.381		1.23	19.852	0.178		1.23	42.976	0.694		1.23	35.226	0.038		1.23	46.827	0.462
	1.24	69.733	0.021		1.24	56.862	0.204		1.24	23.209	0.069		1.24	47.642	0.018		1.24	41.108	0.017		1.24	57.457	0.449
	1.25	56.371	1.484		1.25	51.939	0.54		1.25	16.69	0.299		1.25	37.624	1.268		1.25	29.504	0.568		1.25	46.435	2.286
	1.26	69.244	0.743		1.26	60.07	0.547		1.26	26.11	0.4		1.26	45.303	0.699		1.26	39.577	0.163		1.26	47.371	0.932
	1.27	62.199	0.491		1.27	57.204	0.009		1.27	32.068	0.144		1.27	44.736	0.212		1.27	48.797	0.398		1.27	54.074	0.81
	1.28	67.939	2.254		1.28	60.068	0.019		1.28	33.776	0.441		1.28	60.032	1.699		1.28	47.949	1.66		1.28	56.443	1.242
	1.29	71.004	2.91		1.29	58.863	0.596		1.29	39.302	1.407		1.29	51.197	4.053		1.29	48.293	2.899		1.29	60.018	3.194
	1.3	75.55	1.531		1.3	64.308	0.018		1.3	32.852	0.27		1.3	60.529	1.705		1.3	53.036	1.222		1.3	50.494	0.549
	1.31	73.931	2.894		1.31	65.964	0.863		1.31	32.493	0.477		1.31	56.795	0.699		1.31	46.026	1.192		1.31	60.938	0.271
	1.32	68.674	1.265		1.32	60.463	0.557		1.32	33.485	0.592		1.32	47.505	3.562		1.32	57.682	2.489		1.32	48.072	0.017
	1.33	62.563	6.838		1.33	53.19	0.017		1.33	22.765	1.092		1.33	37.437	2.334		1.33	28.164	1.255		1.33	45.151	1.138
	1.34	63.28	3.886		1.34	50.737	0.269		1.34	16.777	0.444		1.34	36.872	1.808		1.34	23.302	0.658		1.34	42.987	2.977
	1.35	48.446	0.049		1.35	45.093	0.262		1.35	15.881	0.038		1.35	39.499	0.308		1.35	26.678	0.163		1.35	41.436	2.053
	1.36	60.769	0.029		1.36	54.603	0.36		1.36	22.644	0.247		1.36	48.677	0.244		1.36	30.468	0.017		1.36	44.057	0.017
	1.37	67.978	0.032		1.37	53.63	0.677		1.37	24.073	0.248		1.37	48.575	0.872		1.37	41.579	0.956		1.37	51.972	1.439
	1.38	67.834	0.026		1.38	52.29	0.208		1.38	23.77	0.687		1.38	48.586	1.854		1.38	30.799	2.207		1.38	53.423	5.27
	1.39	70.215	1.755		1.39	55.387	0.296		1.39	17.066	0.262		1.39	41.173	2.031		1.39	22.317	0.112		1.39	37.403	3.715
	1.4	57.301	2.257		1.4	55.784	0.308		1.4	24.1	0.306		1.4	38.072	0.917		1.4	34.347	0.016		1.4	41.901	0.863
	1.41	68.692	0.524		1.41	55.467	0.014		1.41	21.095	0.119		1.41	42.769	0.023		1.41	33.315	1.097		1.41	41.078	1.066
	1.42	52.515	0.586		1.42	44.426	0.373		1.42	16.498	0.326		1.42	33.111	3.067		1.42	24.781	0.615		1.42	41.721	3.13
	1.43	58.159	2.023		1.43	53.414	0.622		1.43	21.515	0.334		1.43	48.566	0.339		1.43	37.847	0.907		1.43	44.708	0.429
	1.44	67.237	1.144		1.44	54.54	0.015		1.44	21.484	0.154		1.44	43.866	0.023		1.44	41.855	0.34		1.44	48.681	0.664
	1.45	59.448	5.913		1.45	61.447	0.515		1.45	34.553	1.588		1.45	52.261	6.403		1.45	51.831	4.678		1.45	53.642	1.196
	1.46	65.225	1.795		1.46	66.27	0.404		1.46	31.384	0.385		1.46	58.15	1.025		1.46	52.058	1.677		1.46	56.473	1.21
	1.47	69.836	1.039		1.47	60.021	0.016		1.47	29.326	0.125		1.47	57.095	0.896		1.47	44.099	0.556		1.47	53.569	0.502
	1.48	73.501	0.689		1.48	57.034	0.467		1.48	27.602	0.441		1.48	54.255	1.382		1.48	53.87	2.881		1.48	48.719	3.353
	1.49	84.811	8.303		1.49	63.567	0.016		1.49	28.794	1.1		1.49	52.165	2.921		1.49	44.651	2.335		1.49	56.248	3.197
	1.5	66.453	2.011		1.5	62.725	0.073		1.5	29.023	1.425		1.5	53.185	4.945		1.5	45.207	2.692		1.5	58.295	3.545
	1.51	64.165	0.762		1.51	57.956	0.229		1.51	32.105	0.866		1.51	62.294	1.258		1.51	52.625	1.576		1.51	50.977	0.407
	1.52	69.44	0.013		1.52	63.772	0.327		1.52	33.024	0.448		1.52	63.783	0.754		1.52	50.935	0.697		1.52	54.322	0.255
	1.53	78.106	1.995		1.53	61.219	0.428		1.53	27.72	0.521		1.53	54.285	0.869		1.53	52.045	1.144		1.53	56.334	2.149
	1.54	75.285	0.015		1.54	61.528	0.018		1.54	26.266	1.135		1.54	56.505	2.67		1.54	36.5	2.369		1.54	50.517	4.007
	1.55	76.634	4.193		1.55	63.704	0.014		1.55	27.982	0.521		1.55	53.009	1.178		1.55	52.218	1.68		1.55	53.112	1.806
	1.56	60.978	5.241		1.56	61.71	0.713		1.56	27.677	1.367		1.56	55.588	6.778		1.56	43.911	3.101		1.56	44.719	2.232
	BE4	60.389	0.092		BE4	58.318	0.008		BE4	42.152	0.1		BE4	55.272	0.016		BE4	32.574	0.024		BE4	52.884	0.01
	ABE8.20	0.729	75.551		ABE8.20	0.187	57.53		ABE8.20	0.072	48.384		ABE8.20	0.35	59.943		ABE8.20	0.222	56.458		ABE8.20	2.012	63.49
	ABE8.20+UGI	3.962	82.465		ABE8.20+UGI	1.245	57.926		ABE8.20+UGI	0.445	44.73		ABE8.20+UGI	1.037	58.004		ABE8.20+UGI	1.176	55.188		ABE8.20+UGI	8.423	65.416
	CABE-T1.2	67.615	28.33		CABE-T1.2	48.494	11.608		CABE-T1.2	17.535	4.042		CABE-T1.2	41.671	12.568		CABE-T1.2	30.957	15.581		CABE-T1.2	40.676	13.255
	CABE-T1.17	38.143	70.489		CABE-T1.17	9.538	60.625		CABE-T1.17	3.665	22.571		CABE-T1.17	8.777	26.772		CABE-T1.17	10.704	41.735		CABE-T1.17	51.597	60.954
	SPACE	60.204	21.536		SPACE	11.711	24.424		SPACE	27.497	6.625		SPACE	38.492	4.483		SPACE	35.905	8.565		SPACE	52.26	7.842
	A&C-Bemax	29.594	4.015		A&C-Bemax	41.692	6.427		A&C-Bemax	26.251	3.059		A&C-Bemax	37.592	11.587		A&C-Bemax	40.27	4.365		A&C-Bemax	46.468	6.846
	TargetACEmax	44.035	27.261		TargetACEmax	4.309	38.394		TargetACEmax	37.966	7.545		TargetACEmax	42.339	5.067		TargetACEmax	39.27	15.329		TargetACEmax	43.646	12.962
	nCas9	0.063	0.041		nCas9	0.017	0.017		nCas9	0.067	0.019		nCas9	0.034	0.02		nCas9	0.133	0.014		nCas9	0.548	0.019
	nCas9+UGI	2.145	0.036		nCas9+UGI	0.025	0.036		nCas9+UGI	0.167	0.023		nCas9+UGI	0.045	0.011		nCas9+UGI	0.264	0.013		nCas9+UGI	0.767	0.01
	None	0.075	0.03		None	0.017	0.014		None	0.019	0.022		None	0.022	0.016		None	0.018	0.019		None	0.018	0.01

## Sheet: Fig_SI18
Left side (change in C to T relative to ABE8.20)						Right side (change in A to G relative to ABE8.20)
ts_name	target_site_position	editor_name	C_to_T			ts_name	target_site_position	editor_name	A_to_G
Site 1	5	CBE-T1.1	57.61			Site 1	2	CBE-T1.1	-3.0875
Site 1	5	CBE-T1.13	56.585			Site 1	2	CBE-T1.13	-3.07
Site 1	5	CBE-T1.14	59.1775			Site 1	2	CBE-T1.14	-3.0925
Site 1	5	CBE-T1.18	57.74			Site 1	2	CBE-T1.18	-3.095
Site 1	5	CBE-T1.2	58.2275			Site 1	2	CBE-T1.2	-3.095
Site 1	5	CBE-T1.20	57.2225			Site 1	2	CBE-T1.20	-3.0975
Site 1	5	CBE-T1.21	57.745			Site 1	2	CBE-T1.21	-3.0825
Site 1	5	CBE-T1.27	56.5275			Site 1	2	CBE-T1.27	-3.1025
Site 1	5	CBE-T1.28	57.71			Site 1	2	CBE-T1.28	-3.0925
Site 1	5	CBE-T1.29	59.8			Site 1	2	CBE-T1.29	-3.0575
Site 1	5	CBE-T1.3	53.085			Site 1	2	CBE-T1.3	-3.0975
Site 1	5	CBE-T1.30	61.1925			Site 1	2	CBE-T1.30	-3.0925
Site 1	5	CBE-T1.31	54.605			Site 1	2	CBE-T1.31	-3.08167
Site 1	5	CBE-T1.32	63.23			Site 1	2	CBE-T1.32	-3.0875
Site 1	5	CBE-T1.4	36.205			Site 1	2	CBE-T1.4	-3.095
Site 1	5	CBE-T1.45	54.0217			Site 1	2	CBE-T1.45	-3.065
Site 1	5	CBE-T1.46	50.3575			Site 1	2	CBE-T1.46	-3.095
Site 1	5	CBE-T1.48	48.46			Site 1	2	CBE-T1.48	-3.0775
Site 1	5	CBE-T1.49	52.6375			Site 1	2	CBE-T1.49	-3.0925
Site 1	5	CBE-T1.5	53.555			Site 1	2	CBE-T1.5	-3.095
Site 1	5	CBE-T1.52	57.06			Site 1	2	CBE-T1.52	-3.1025
Site 1	5	CBE-T1.53	55.205			Site 1	2	CBE-T1.53	-3.085
Site 1	5	CBE-T1.6	56.9725			Site 1	2	CBE-T1.6	-3.1
Site 1	5	CBE-T1.7	56.8375			Site 1	2	CBE-T1.7	-3.05
Site 1	6	CBE-T1.1	58.1275			Site 1	8	CBE-T1.1	-10.42
Site 1	6	CBE-T1.13	55.9			Site 1	8	CBE-T1.13	-10.495
Site 1	6	CBE-T1.14	61.095			Site 1	8	CBE-T1.14	-10.47
Site 1	6	CBE-T1.18	61.7525			Site 1	8	CBE-T1.18	-10.485
Site 1	6	CBE-T1.2	62.71			Site 1	8	CBE-T1.2	-10.41
Site 1	6	CBE-T1.20	63.2275			Site 1	8	CBE-T1.20	-10.5375
Site 1	6	CBE-T1.21	61.2725			Site 1	8	CBE-T1.21	-10.4475
Site 1	6	CBE-T1.27	56.1525			Site 1	8	CBE-T1.27	-10.5175
Site 1	6	CBE-T1.28	60.345			Site 1	8	CBE-T1.28	-10.27
Site 1	6	CBE-T1.29	62.23			Site 1	8	CBE-T1.29	-10.29
Site 1	6	CBE-T1.3	51.9325			Site 1	8	CBE-T1.3	-10.49
Site 1	6	CBE-T1.30	61.6775			Site 1	8	CBE-T1.30	-10.455
Site 1	6	CBE-T1.31	58.1225			Site 1	8	CBE-T1.31	-10.5
Site 1	6	CBE-T1.32	68.4275			Site 1	8	CBE-T1.32	-10.49
Site 1	6	CBE-T1.4	35.985			Site 1	8	CBE-T1.4	-10.485
Site 1	6	CBE-T1.45	55.8692			Site 1	8	CBE-T1.45	-10.31
Site 1	6	CBE-T1.46	51.155			Site 1	8	CBE-T1.46	-10.4925
Site 1	6	CBE-T1.48	51.15			Site 1	8	CBE-T1.48	-10.475
Site 1	6	CBE-T1.49	53.56			Site 1	8	CBE-T1.49	-10.4275
Site 1	6	CBE-T1.5	51.8375			Site 1	8	CBE-T1.5	-10.455
Site 1	6	CBE-T1.52	57.9125			Site 1	8	CBE-T1.52	-10.5075
Site 1	6	CBE-T1.53	52.62			Site 1	8	CBE-T1.53	-10.4875
Site 1	6	CBE-T1.6	57.265			Site 1	8	CBE-T1.6	-10.4975
Site 1	6	CBE-T1.7	59.595			Site 1	8	CBE-T1.7	-10.435
Site 1	10	CBE-T1.1	1.3725			Site 1	11	CBE-T1.1	-3.7475
Site 1	10	CBE-T1.13	0.51			Site 1	11	CBE-T1.13	-3.7475
Site 1	10	CBE-T1.14	0.9025			Site 1	11	CBE-T1.14	-3.7525
Site 1	10	CBE-T1.18	0.745			Site 1	11	CBE-T1.18	-3.7525
Site 1	10	CBE-T1.2	0.885			Site 1	11	CBE-T1.2	-3.745
Site 1	10	CBE-T1.20	1.185			Site 1	11	CBE-T1.20	-3.7525
Site 1	10	CBE-T1.21	1.935			Site 1	11	CBE-T1.21	-3.755
Site 1	10	CBE-T1.27	0.6525			Site 1	11	CBE-T1.27	-3.7525
Site 1	10	CBE-T1.28	0.7775			Site 1	11	CBE-T1.28	-3.7525
Site 1	10	CBE-T1.29	1.2725			Site 1	11	CBE-T1.29	-3.7475
Site 1	10	CBE-T1.3	0.8025			Site 1	11	CBE-T1.3	-3.7475
Site 1	10	CBE-T1.30	0.52			Site 1	11	CBE-T1.30	-3.755
Site 1	10	CBE-T1.31	0.679167			Site 1	11	CBE-T1.31	-3.74167
Site 1	10	CBE-T1.32	0.5125			Site 1	11	CBE-T1.32	-3.745
Site 1	10	CBE-T1.4	0.58			Site 1	11	CBE-T1.4	-3.75
Site 1	10	CBE-T1.45	0.815833			Site 1	11	CBE-T1.45	-3.74833
Site 1	10	CBE-T1.46	0.435			Site 1	11	CBE-T1.46	-3.75
Site 1	10	CBE-T1.48	0.635			Site 1	11	CBE-T1.48	-3.7525
Site 1	10	CBE-T1.49	1.08			Site 1	11	CBE-T1.49	-3.745
Site 1	10	CBE-T1.5	0.9675			Site 1	11	CBE-T1.5	-3.7475
Site 1	10	CBE-T1.52	0.5275			Site 1	11	CBE-T1.52	-3.7475
Site 1	10	CBE-T1.53	0.8825			Site 1	11	CBE-T1.53	-3.75
Site 1	10	CBE-T1.6	1.1175			Site 1	11	CBE-T1.6	-3.7475
Site 1	10	CBE-T1.7	1.0675			Site 1	11	CBE-T1.7	-3.7525
Site 10	2	CBE-T1.1	0.055			Site 1	13	CBE-T1.1	-0.08
Site 10	2	CBE-T1.13	0.04			Site 1	13	CBE-T1.13	-0.075
Site 10	2	CBE-T1.14	0.07			Site 1	13	CBE-T1.14	-0.0725
Site 10	2	CBE-T1.18	0.09			Site 1	13	CBE-T1.18	-0.075
Site 10	2	CBE-T1.2	0.07			Site 1	13	CBE-T1.2	-0.075
Site 10	2	CBE-T1.20	0.07			Site 1	13	CBE-T1.20	-0.065
Site 10	2	CBE-T1.21	0.24			Site 1	13	CBE-T1.21	-0.075
Site 10	2	CBE-T1.27	0.05			Site 1	13	CBE-T1.27	-0.0775
Site 10	2	CBE-T1.28	0.155			Site 1	13	CBE-T1.28	-0.0725
Site 10	2	CBE-T1.29	0.11			Site 1	13	CBE-T1.29	-0.075
Site 10	2	CBE-T1.3	0.085			Site 1	13	CBE-T1.3	-0.0825
Site 10	2	CBE-T1.30	0.015			Site 1	13	CBE-T1.30	-0.075
Site 10	2	CBE-T1.31	0.125			Site 1	13	CBE-T1.31	-0.0716667
Site 10	2	CBE-T1.32	0.085			Site 1	13	CBE-T1.32	-0.0775
Site 10	2	CBE-T1.4	0.1			Site 1	13	CBE-T1.4	-0.075
Site 10	2	CBE-T1.45	0.095			Site 1	13	CBE-T1.45	-0.0783333
Site 10	2	CBE-T1.46	0.07			Site 1	13	CBE-T1.46	-0.075
Site 10	2	CBE-T1.48	0.065			Site 1	13	CBE-T1.48	-0.08
Site 10	2	CBE-T1.49	0.07			Site 1	13	CBE-T1.49	-0.0775
Site 10	2	CBE-T1.5	0.05			Site 1	13	CBE-T1.5	-0.075
Site 10	2	CBE-T1.52	0.05			Site 1	13	CBE-T1.52	-0.075
Site 10	2	CBE-T1.53	0.045			Site 1	13	CBE-T1.53	-0.0825
Site 10	2	CBE-T1.6	0.02			Site 1	13	CBE-T1.6	-0.075
Site 10	2	CBE-T1.7	0.035			Site 1	13	CBE-T1.7	-0.0725
Site 10	4	CBE-T1.1	19.55			Site 1	14	CBE-T1.1	-0.0175
Site 10	4	CBE-T1.13	27.36			Site 1	14	CBE-T1.13	-0.0225
Site 10	4	CBE-T1.14	19.105			Site 1	14	CBE-T1.14	-0.015
Site 10	4	CBE-T1.18	22.01			Site 1	14	CBE-T1.18	-0.0225
Site 10	4	CBE-T1.2	17.44			Site 1	14	CBE-T1.2	-0.0225
Site 10	4	CBE-T1.20	18.345			Site 1	14	CBE-T1.20	-0.005
Site 10	4	CBE-T1.21	25.135			Site 1	14	CBE-T1.21	-0.015
Site 10	4	CBE-T1.27	18.09			Site 1	14	CBE-T1.27	-0.0225
Site 10	4	CBE-T1.28	19.945			Site 1	14	CBE-T1.28	-0.015
Site 10	4	CBE-T1.29	24.445			Site 1	14	CBE-T1.29	-0.015
Site 10	4	CBE-T1.3	8.585			Site 1	14	CBE-T1.3	-0.015
Site 10	4	CBE-T1.30	22.885			Site 1	14	CBE-T1.30	-0.015
Site 10	4	CBE-T1.31	28.48			Site 1	14	CBE-T1.31	-0.0175
Site 10	4	CBE-T1.32	20.375			Site 1	14	CBE-T1.32	-0.02
Site 10	4	CBE-T1.4	11.985			Site 1	14	CBE-T1.4	-0.02
Site 10	4	CBE-T1.45	18.38			Site 1	14	CBE-T1.45	-0.0175
Site 10	4	CBE-T1.46	17.315			Site 1	14	CBE-T1.46	-0.005
Site 10	4	CBE-T1.48	18.03			Site 1	14	CBE-T1.48	-0.015
Site 10	4	CBE-T1.49	17.745			Site 1	14	CBE-T1.49	-0.0225
Site 10	4	CBE-T1.5	12.225			Site 1	14	CBE-T1.5	-0.02
Site 10	4	CBE-T1.52	27.235			Site 1	14	CBE-T1.52	-0.0125
Site 10	4	CBE-T1.53	18.14			Site 1	14	CBE-T1.53	-0.015
Site 10	4	CBE-T1.6	18.86			Site 1	14	CBE-T1.6	-0.02
Site 10	4	CBE-T1.7	12.115			Site 1	14	CBE-T1.7	-0.0225
Site 10	5	CBE-T1.1	43.93			Site 1	16	CBE-T1.1	-0.005
Site 10	5	CBE-T1.13	51.135			Site 1	16	CBE-T1.13	-0.015
Site 10	5	CBE-T1.14	56.65			Site 1	16	CBE-T1.14	-0.01
Site 10	5	CBE-T1.18	64.92			Site 1	16	CBE-T1.18	0.01
Site 10	5	CBE-T1.2	57.32			Site 1	16	CBE-T1.2	-0.005
Site 10	5	CBE-T1.20	59.615			Site 1	16	CBE-T1.20	-0.0125
Site 10	5	CBE-T1.21	63.92			Site 1	16	CBE-T1.21	-0.015
Site 10	5	CBE-T1.27	54.645			Site 1	16	CBE-T1.27	-0.015
Site 10	5	CBE-T1.28	58.34			Site 1	16	CBE-T1.28	-0.01
Site 10	5	CBE-T1.29	59.73			Site 1	16	CBE-T1.29	-0.0125
Site 10	5	CBE-T1.3	51.175			Site 1	16	CBE-T1.3	-0.015
Site 10	5	CBE-T1.30	54.385			Site 1	16	CBE-T1.30	0
Site 10	5	CBE-T1.31	52.75			Site 1	16	CBE-T1.31	0.00416667
Site 10	5	CBE-T1.32	56.1			Site 1	16	CBE-T1.32	-0.015
Site 10	5	CBE-T1.4	48.275			Site 1	16	CBE-T1.4	-0.0125
Site 10	5	CBE-T1.45	56.905			Site 1	16	CBE-T1.45	-0.00916667
Site 10	5	CBE-T1.46	55.935			Site 1	16	CBE-T1.46	-0.01
Site 10	5	CBE-T1.48	61.465			Site 1	16	CBE-T1.48	-0.0125
Site 10	5	CBE-T1.49	44.17			Site 1	16	CBE-T1.49	-0.0075
Site 10	5	CBE-T1.5	44.835			Site 1	16	CBE-T1.5	-0.0225
Site 10	5	CBE-T1.52	55.495			Site 1	16	CBE-T1.52	-0.015
Site 10	5	CBE-T1.53	53.565			Site 1	16	CBE-T1.53	-0.01
Site 10	5	CBE-T1.6	55.7			Site 1	16	CBE-T1.6	-0.0175
Site 10	5	CBE-T1.7	54.335			Site 1	16	CBE-T1.7	-0.0225
Site 10	6	CBE-T1.1	55.785			Site 1	17	CBE-T1.1	-0.005
Site 10	6	CBE-T1.13	62.43			Site 1	17	CBE-T1.13	-0.0125
Site 10	6	CBE-T1.14	64.38			Site 1	17	CBE-T1.14	-0.0175
Site 10	6	CBE-T1.18	69.08			Site 1	17	CBE-T1.18	-0.0075
Site 10	6	CBE-T1.2	62.28			Site 1	17	CBE-T1.2	-0.005
Site 10	6	CBE-T1.20	62.625			Site 1	17	CBE-T1.20	0
Site 10	6	CBE-T1.21	67.9			Site 1	17	CBE-T1.21	-0.0025
Site 10	6	CBE-T1.27	58.965			Site 1	17	CBE-T1.27	-0.01
Site 10	6	CBE-T1.28	63.75			Site 1	17	CBE-T1.28	-0.0025
Site 10	6	CBE-T1.29	65.505			Site 1	17	CBE-T1.29	-0.01
Site 10	6	CBE-T1.3	56.385			Site 1	17	CBE-T1.3	-0.0175
Site 10	6	CBE-T1.30	62.11			Site 1	17	CBE-T1.30	-0.0025
Site 10	6	CBE-T1.31	61.565			Site 1	17	CBE-T1.31	0.00833333
Site 10	6	CBE-T1.32	61.015			Site 1	17	CBE-T1.32	-0.01
Site 10	6	CBE-T1.4	53.74			Site 1	17	CBE-T1.4	-0.015
Site 10	6	CBE-T1.45	59.415			Site 1	17	CBE-T1.45	-0.005
Site 10	6	CBE-T1.46	60.485			Site 1	17	CBE-T1.46	-0.015
Site 10	6	CBE-T1.48	65.125			Site 1	17	CBE-T1.48	-0.0125
Site 10	6	CBE-T1.49	46.65			Site 1	17	CBE-T1.49	-0.005
Site 10	6	CBE-T1.5	53.315			Site 1	17	CBE-T1.5	-0.01
Site 10	6	CBE-T1.52	62.845			Site 1	17	CBE-T1.52	0.0025
Site 10	6	CBE-T1.53	55.54			Site 1	17	CBE-T1.53	-0.015
Site 10	6	CBE-T1.6	61.65			Site 1	17	CBE-T1.6	-0.0125
Site 10	6	CBE-T1.7	60.86			Site 1	17	CBE-T1.7	-0.015
Site 10	9	CBE-T1.1	5.935			Site 1	19	CBE-T1.1	-0.0325
Site 10	9	CBE-T1.13	8.85			Site 1	19	CBE-T1.13	-0.03
Site 10	9	CBE-T1.14	9.215			Site 1	19	CBE-T1.14	-0.025
Site 10	9	CBE-T1.18	8.865			Site 1	19	CBE-T1.18	-0.025
Site 10	9	CBE-T1.2	8.405			Site 1	19	CBE-T1.2	-0.0275
Site 10	9	CBE-T1.20	9.87			Site 1	19	CBE-T1.20	-0.015
Site 10	9	CBE-T1.21	7.16			Site 1	19	CBE-T1.21	-0.025
Site 10	9	CBE-T1.27	6.435			Site 1	19	CBE-T1.27	-0.03
Site 10	9	CBE-T1.28	6.43			Site 1	19	CBE-T1.28	-0.03
Site 10	9	CBE-T1.29	8.86			Site 1	19	CBE-T1.29	-0.0275
Site 10	9	CBE-T1.3	4.06			Site 1	19	CBE-T1.3	-0.0225
Site 10	9	CBE-T1.30	7.68			Site 1	19	CBE-T1.30	-0.0275
Site 10	9	CBE-T1.31	9.575			Site 1	19	CBE-T1.31	-0.0208333
Site 10	9	CBE-T1.32	8.58			Site 1	19	CBE-T1.32	-0.0275
Site 10	9	CBE-T1.4	6.17			Site 1	19	CBE-T1.4	-0.035
Site 10	9	CBE-T1.45	5.755			Site 1	19	CBE-T1.45	-0.0241667
Site 10	9	CBE-T1.46	4.975			Site 1	19	CBE-T1.46	-0.0275
Site 10	9	CBE-T1.48	5.86			Site 1	19	CBE-T1.48	-0.025
Site 10	9	CBE-T1.49	3.615			Site 1	19	CBE-T1.49	-0.0325
Site 10	9	CBE-T1.5	5.345			Site 1	19	CBE-T1.5	-0.03
Site 10	9	CBE-T1.52	5.57			Site 1	19	CBE-T1.52	-0.0275
Site 10	9	CBE-T1.53	5.135			Site 1	19	CBE-T1.53	-0.0375
Site 10	9	CBE-T1.6	6.77			Site 1	19	CBE-T1.6	-0.0225
Site 10	9	CBE-T1.7	7.835			Site 1	19	CBE-T1.7	-0.0375
Site 10	11	CBE-T1.1	0.38			Site 1	20	CBE-T1.1	-0.015
Site 10	11	CBE-T1.13	0.625			Site 1	20	CBE-T1.13	-0.0175
Site 10	11	CBE-T1.14	0.72			Site 1	20	CBE-T1.14	-0.0125
Site 10	11	CBE-T1.18	0.37			Site 1	20	CBE-T1.18	-0.0125
Site 10	11	CBE-T1.2	0.475			Site 1	20	CBE-T1.2	-0.015
Site 10	11	CBE-T1.20	0.59			Site 1	20	CBE-T1.20	-0.0075
Site 10	11	CBE-T1.21	1.06			Site 1	20	CBE-T1.21	-0.015
Site 10	11	CBE-T1.27	0.49			Site 1	20	CBE-T1.27	-0.0125
Site 10	11	CBE-T1.28	0.56			Site 1	20	CBE-T1.28	-0.0075
Site 10	11	CBE-T1.29	0.825			Site 1	20	CBE-T1.29	-0.005
Site 10	11	CBE-T1.3	0.365			Site 1	20	CBE-T1.3	-0.0175
Site 10	11	CBE-T1.30	0.38			Site 1	20	CBE-T1.30	-0.0075
Site 10	11	CBE-T1.31	0.515			Site 1	20	CBE-T1.31	-0.00916667
Site 10	11	CBE-T1.32	0.38			Site 1	20	CBE-T1.32	-0.0075
Site 10	11	CBE-T1.4	0.49			Site 1	20	CBE-T1.4	-0.0125
Site 10	11	CBE-T1.45	0.65			Site 1	20	CBE-T1.45	-0.00916667
Site 10	11	CBE-T1.46	0.265			Site 1	20	CBE-T1.46	0.005
Site 10	11	CBE-T1.48	0.66			Site 1	20	CBE-T1.48	-0.005
Site 10	11	CBE-T1.49	0.555			Site 1	20	CBE-T1.49	-0.0125
Site 10	11	CBE-T1.5	0.405			Site 1	20	CBE-T1.5	-0.0125
Site 10	11	CBE-T1.52	0.39			Site 1	20	CBE-T1.52	-0.01
Site 10	11	CBE-T1.53	0.77			Site 1	20	CBE-T1.53	-0.01
Site 10	11	CBE-T1.6	0.41			Site 1	20	CBE-T1.6	0
Site 10	11	CBE-T1.7	0.315			Site 1	20	CBE-T1.7	-0.0125
Site 10	14	CBE-T1.1	0.055			Site 10	7	CBE-T1.1	-50.63
Site 10	14	CBE-T1.13	0.105			Site 10	7	CBE-T1.13	-50.635
Site 10	14	CBE-T1.14	0.045			Site 10	7	CBE-T1.14	-50.72
Site 10	14	CBE-T1.18	0.215			Site 10	7	CBE-T1.18	-50.485
Site 10	14	CBE-T1.2	0.095			Site 10	7	CBE-T1.2	-50.48
Site 10	14	CBE-T1.20	0.145			Site 10	7	CBE-T1.20	-50.525
Site 10	14	CBE-T1.21	0.375			Site 10	7	CBE-T1.21	-50.44
Site 10	14	CBE-T1.27	0.065			Site 10	7	CBE-T1.27	-50.7
Site 10	14	CBE-T1.28	0.105			Site 10	7	CBE-T1.28	-50.37
Site 10	14	CBE-T1.29	0.16			Site 10	7	CBE-T1.29	-49.865
Site 10	14	CBE-T1.3	0.15			Site 10	7	CBE-T1.3	-50.655
Site 10	14	CBE-T1.30	0.035			Site 10	7	CBE-T1.30	-50.285
Site 10	14	CBE-T1.31	0.1			Site 10	7	CBE-T1.31	-50.66
Site 10	14	CBE-T1.32	0.115			Site 10	7	CBE-T1.32	-50.52
Site 10	14	CBE-T1.4	0.11			Site 10	7	CBE-T1.4	-50.325
Site 10	14	CBE-T1.45	0.08			Site 10	7	CBE-T1.45	-50.065
Site 10	14	CBE-T1.46	0.095			Site 10	7	CBE-T1.46	-50.525
Site 10	14	CBE-T1.48	0.055			Site 10	7	CBE-T1.48	-50.445
Site 10	14	CBE-T1.49	0.06			Site 10	7	CBE-T1.49	-50.41
Site 10	14	CBE-T1.5	0.075			Site 10	7	CBE-T1.5	-50.64
Site 10	14	CBE-T1.52	0.075			Site 10	7	CBE-T1.52	-50.53
Site 10	14	CBE-T1.53	0.095			Site 10	7	CBE-T1.53	-50.56
Site 10	14	CBE-T1.6	0.045			Site 10	7	CBE-T1.6	-50.705
Site 10	14	CBE-T1.7	0.09			Site 10	7	CBE-T1.7	-50.655
Site 10	17	CBE-T1.1	-0.005			Site 10	10	CBE-T1.1	-16.07
Site 10	17	CBE-T1.13	-0.005			Site 10	10	CBE-T1.13	-16.065
Site 10	17	CBE-T1.14	-0.01			Site 10	10	CBE-T1.14	-16.085
Site 10	17	CBE-T1.18	-0.005			Site 10	10	CBE-T1.18	-16.07
Site 10	17	CBE-T1.2	0.015			Site 10	10	CBE-T1.2	-16.06
Site 10	17	CBE-T1.20	-0.02			Site 10	10	CBE-T1.20	-16.025
Site 10	17	CBE-T1.21	0.04			Site 10	10	CBE-T1.21	-16.065
Site 10	17	CBE-T1.27	0.005			Site 10	10	CBE-T1.27	-16.065
Site 10	17	CBE-T1.28	0			Site 10	10	CBE-T1.28	-16.055
Site 10	17	CBE-T1.29	0.015			Site 10	10	CBE-T1.29	-16.025
Site 10	17	CBE-T1.3	0.015			Site 10	10	CBE-T1.3	-16.05
Site 10	17	CBE-T1.30	0.085			Site 10	10	CBE-T1.30	-16.065
Site 10	17	CBE-T1.31	-0.01			Site 10	10	CBE-T1.31	-16.075
Site 10	17	CBE-T1.32	0.04			Site 10	10	CBE-T1.32	-16.065
Site 10	17	CBE-T1.4	-0.01			Site 10	10	CBE-T1.4	-16.07
Site 10	17	CBE-T1.45	0.02			Site 10	10	CBE-T1.45	-16.06
Site 10	17	CBE-T1.46	-0.01			Site 10	10	CBE-T1.46	-16.065
Site 10	17	CBE-T1.48	0.015			Site 10	10	CBE-T1.48	-16.07
Site 10	17	CBE-T1.49	0.01			Site 10	10	CBE-T1.49	-16.075
Site 10	17	CBE-T1.5	0.02			Site 10	10	CBE-T1.5	-16.08
Site 10	17	CBE-T1.52	0.025			Site 10	10	CBE-T1.52	-16.07
Site 10	17	CBE-T1.53	0.005			Site 10	10	CBE-T1.53	-16.05
Site 10	17	CBE-T1.6	-0.005			Site 10	10	CBE-T1.6	-16.065
Site 10	17	CBE-T1.7	-0.01			Site 10	10	CBE-T1.7	-16.08
Site 10	18	CBE-T1.1	-0.05			Site 10	12	CBE-T1.1	-4.285
Site 10	18	CBE-T1.13	0.015			Site 10	12	CBE-T1.13	-4.275
Site 10	18	CBE-T1.14	-0.055			Site 10	12	CBE-T1.14	-4.28
Site 10	18	CBE-T1.18	-0.045			Site 10	12	CBE-T1.18	-4.27
Site 10	18	CBE-T1.2	-0.035			Site 10	12	CBE-T1.2	-4.275
Site 10	18	CBE-T1.20	-0.04			Site 10	12	CBE-T1.20	-4.28
Site 10	18	CBE-T1.21	-0.03			Site 10	12	CBE-T1.21	-4.275
Site 10	18	CBE-T1.27	-0.05			Site 10	12	CBE-T1.27	-4.25
Site 10	18	CBE-T1.28	-0.04			Site 10	12	CBE-T1.28	-4.28
Site 10	18	CBE-T1.29	-0.03			Site 10	12	CBE-T1.29	-4.255
Site 10	18	CBE-T1.3	-0.045			Site 10	12	CBE-T1.3	-4.28
Site 10	18	CBE-T1.30	-0.035			Site 10	12	CBE-T1.30	-4.235
Site 10	18	CBE-T1.31	-0.045			Site 10	12	CBE-T1.31	-4.275
Site 10	18	CBE-T1.32	-0.045			Site 10	12	CBE-T1.32	-4.29
Site 10	18	CBE-T1.4	-0.045			Site 10	12	CBE-T1.4	-4.285
Site 10	18	CBE-T1.45	-0.025			Site 10	12	CBE-T1.45	-4.28
Site 10	18	CBE-T1.46	-0.025			Site 10	12	CBE-T1.46	-4.255
Site 10	18	CBE-T1.48	-0.04			Site 10	12	CBE-T1.48	-4.28
Site 10	18	CBE-T1.49	-0.02			Site 10	12	CBE-T1.49	-4.28
Site 10	18	CBE-T1.5	-0.045			Site 10	12	CBE-T1.5	-4.29
Site 10	18	CBE-T1.52	-0.045			Site 10	12	CBE-T1.52	-4.285
Site 10	18	CBE-T1.53	-0.015			Site 10	12	CBE-T1.53	-4.28
Site 10	18	CBE-T1.6	-0.045			Site 10	12	CBE-T1.6	-4.28
Site 10	18	CBE-T1.7	-0.05			Site 10	12	CBE-T1.7	-4.285
Site 11	2	CBE-T1.1	4.905			Site 10	15	CBE-T1.1	-0.02
Site 11	2	CBE-T1.13	5.935			Site 10	15	CBE-T1.13	0
Site 11	2	CBE-T1.14	3.955			Site 10	15	CBE-T1.14	-0.005
Site 11	2	CBE-T1.18	6.645			Site 10	15	CBE-T1.18	-0.01
Site 11	2	CBE-T1.2	9.485			Site 10	15	CBE-T1.2	0.01
Site 11	2	CBE-T1.20	6.655			Site 10	15	CBE-T1.20	-0.01
Site 11	2	CBE-T1.21	6.23			Site 10	15	CBE-T1.21	0.035
Site 11	2	CBE-T1.27	4.525			Site 10	15	CBE-T1.27	0
Site 11	2	CBE-T1.28	8.485			Site 10	15	CBE-T1.28	-0.02
Site 11	2	CBE-T1.29	8.34			Site 10	15	CBE-T1.29	-0.01
Site 11	2	CBE-T1.3	8.165			Site 10	15	CBE-T1.3	-0.015
Site 11	2	CBE-T1.30	6.29			Site 10	15	CBE-T1.30	0.045
Site 11	2	CBE-T1.31	5.31			Site 10	15	CBE-T1.31	0
Site 11	2	CBE-T1.32	5.445			Site 10	15	CBE-T1.32	0
Site 11	2	CBE-T1.4	7.15			Site 10	15	CBE-T1.4	0.025
Site 11	2	CBE-T1.45	11.77			Site 10	15	CBE-T1.45	-0.005
Site 11	2	CBE-T1.46	8.845			Site 10	15	CBE-T1.46	0
Site 11	2	CBE-T1.48	10.225			Site 10	15	CBE-T1.48	-0.01
Site 11	2	CBE-T1.49	6.79			Site 10	15	CBE-T1.49	-0.005
Site 11	2	CBE-T1.5	4.31			Site 10	15	CBE-T1.5	-0.02
Site 11	2	CBE-T1.52	6.78			Site 10	15	CBE-T1.52	-0.015
Site 11	2	CBE-T1.53	5.875			Site 10	15	CBE-T1.53	-0.01
Site 11	2	CBE-T1.6	5.185			Site 10	15	CBE-T1.6	-0.005
Site 11	2	CBE-T1.7	4.54			Site 10	15	CBE-T1.7	-0.015
Site 11	3	CBE-T1.1	23.795			Site 10	16	CBE-T1.1	0.005
Site 11	3	CBE-T1.13	28.445			Site 10	16	CBE-T1.13	0
Site 11	3	CBE-T1.14	23.825			Site 10	16	CBE-T1.14	-0.01
Site 11	3	CBE-T1.18	30.04			Site 10	16	CBE-T1.18	-0.005
Site 11	3	CBE-T1.2	39.295			Site 10	16	CBE-T1.2	0.015
Site 11	3	CBE-T1.20	32.72			Site 10	16	CBE-T1.20	0.01
Site 11	3	CBE-T1.21	33.76			Site 10	16	CBE-T1.21	-0.005
Site 11	3	CBE-T1.27	27.35			Site 10	16	CBE-T1.27	-0.01
Site 11	3	CBE-T1.28	24.465			Site 10	16	CBE-T1.28	-0.01
Site 11	3	CBE-T1.29	26.955			Site 10	16	CBE-T1.29	-0.005
Site 11	3	CBE-T1.3	25.88			Site 10	16	CBE-T1.3	-0.01
Site 11	3	CBE-T1.30	25.475			Site 10	16	CBE-T1.30	0
Site 11	3	CBE-T1.31	26.07			Site 10	16	CBE-T1.31	-0.015
Site 11	3	CBE-T1.32	27.17			Site 10	16	CBE-T1.32	0.01
Site 11	3	CBE-T1.4	24.46			Site 10	16	CBE-T1.4	-0.01
Site 11	3	CBE-T1.45	31.595			Site 10	16	CBE-T1.45	-0.005
Site 11	3	CBE-T1.46	25.86			Site 10	16	CBE-T1.46	0
Site 11	3	CBE-T1.48	33.825			Site 10	16	CBE-T1.48	-0.01
Site 11	3	CBE-T1.49	27.105			Site 10	16	CBE-T1.49	-0.01
Site 11	3	CBE-T1.5	21.995			Site 10	16	CBE-T1.5	-0.015
Site 11	3	CBE-T1.52	28.09			Site 10	16	CBE-T1.52	-0.015
Site 11	3	CBE-T1.53	24.635			Site 10	16	CBE-T1.53	0
Site 11	3	CBE-T1.6	29.295			Site 10	16	CBE-T1.6	-0.005
Site 11	3	CBE-T1.7	28.7			Site 10	16	CBE-T1.7	-0.01
Site 11	8	CBE-T1.1	22.91			Site 11	1	CBE-T1.1	-1.315
Site 11	8	CBE-T1.13	22.99			Site 11	1	CBE-T1.13	-1.315
Site 11	8	CBE-T1.14	21.015			Site 11	1	CBE-T1.14	-1.305
Site 11	8	CBE-T1.18	19.59			Site 11	1	CBE-T1.18	-1.3
Site 11	8	CBE-T1.2	27.36			Site 11	1	CBE-T1.2	-1.315
Site 11	8	CBE-T1.20	23.32			Site 11	1	CBE-T1.20	-1.31
Site 11	8	CBE-T1.21	24.765			Site 11	1	CBE-T1.21	-1.32
Site 11	8	CBE-T1.27	16.685			Site 11	1	CBE-T1.27	-1.32
Site 11	8	CBE-T1.28	17.45			Site 11	1	CBE-T1.28	-1.315
Site 11	8	CBE-T1.29	21.38			Site 11	1	CBE-T1.29	-1.305
Site 11	8	CBE-T1.3	21.455			Site 11	1	CBE-T1.3	-1.32
Site 11	8	CBE-T1.30	20.045			Site 11	1	CBE-T1.30	-1.32
Site 11	8	CBE-T1.31	17.595			Site 11	1	CBE-T1.31	-1.315
Site 11	8	CBE-T1.32	22.365			Site 11	1	CBE-T1.32	-1.325
Site 11	8	CBE-T1.4	22.055			Site 11	1	CBE-T1.4	-1.305
Site 11	8	CBE-T1.45	21.45			Site 11	1	CBE-T1.45	-1.3
Site 11	8	CBE-T1.46	17.355			Site 11	1	CBE-T1.46	-1.32
Site 11	8	CBE-T1.48	25.695			Site 11	1	CBE-T1.48	-1.315
Site 11	8	CBE-T1.49	20.37			Site 11	1	CBE-T1.49	-1.315
Site 11	8	CBE-T1.5	20.695			Site 11	1	CBE-T1.5	-1.315
Site 11	8	CBE-T1.52	16.265			Site 11	1	CBE-T1.52	-1.315
Site 11	8	CBE-T1.53	16.83			Site 11	1	CBE-T1.53	-1.32
Site 11	8	CBE-T1.6	20.065			Site 11	1	CBE-T1.6	-1.315
Site 11	8	CBE-T1.7	25.22			Site 11	1	CBE-T1.7	-1.31
Site 11	15	CBE-T1.1	0.05			Site 11	4	CBE-T1.1	-38.35
Site 11	15	CBE-T1.13	0.03			Site 11	4	CBE-T1.13	-38.355
Site 11	15	CBE-T1.14	0.025			Site 11	4	CBE-T1.14	-38.355
Site 11	15	CBE-T1.18	0.04			Site 11	4	CBE-T1.18	-38.335
Site 11	15	CBE-T1.2	0.12			Site 11	4	CBE-T1.2	-38.285
Site 11	15	CBE-T1.20	0.075			Site 11	4	CBE-T1.20	-38.3
Site 11	15	CBE-T1.21	0.05			Site 11	4	CBE-T1.21	-38.215
Site 11	15	CBE-T1.27	0.045			Site 11	4	CBE-T1.27	-38.35
Site 11	15	CBE-T1.28	0.035			Site 11	4	CBE-T1.28	-38.35
Site 11	15	CBE-T1.29	0.06			Site 11	4	CBE-T1.29	-38.29
Site 11	15	CBE-T1.3	0.01			Site 11	4	CBE-T1.3	-38.34
Site 11	15	CBE-T1.30	0.07			Site 11	4	CBE-T1.30	-38.33
Site 11	15	CBE-T1.31	0.045			Site 11	4	CBE-T1.31	-38.37
Site 11	15	CBE-T1.32	0.07			Site 11	4	CBE-T1.32	-38.325
Site 11	15	CBE-T1.4	0.03			Site 11	4	CBE-T1.4	-38.13
Site 11	15	CBE-T1.45	0.065			Site 11	4	CBE-T1.45	-38.215
Site 11	15	CBE-T1.46	0.025			Site 11	4	CBE-T1.46	-38.29
Site 11	15	CBE-T1.48	0.045			Site 11	4	CBE-T1.48	-38.25
Site 11	15	CBE-T1.49	0.06			Site 11	4	CBE-T1.49	-38.22
Site 11	15	CBE-T1.5	0			Site 11	4	CBE-T1.5	-38.34
Site 11	15	CBE-T1.52	0.07			Site 11	4	CBE-T1.52	-38.365
Site 11	15	CBE-T1.53	0.06			Site 11	4	CBE-T1.53	-38.28
Site 11	15	CBE-T1.6	0.04			Site 11	4	CBE-T1.6	-38.37
Site 11	15	CBE-T1.7	0.055			Site 11	4	CBE-T1.7	-38.375
Site 12	2	CBE-T1.1	1.735			Site 11	5	CBE-T1.1	-33.935
Site 12	2	CBE-T1.13	2.155			Site 11	5	CBE-T1.13	-33.855
Site 12	2	CBE-T1.14	2.235			Site 11	5	CBE-T1.14	-33.915
Site 12	2	CBE-T1.18	3.665			Site 11	5	CBE-T1.18	-33.895
Site 12	2	CBE-T1.2	3.21			Site 11	5	CBE-T1.2	-33.73
Site 12	2	CBE-T1.20	3.975			Site 11	5	CBE-T1.20	-33.86
Site 12	2	CBE-T1.21	5.67			Site 11	5	CBE-T1.21	-33.79
Site 12	2	CBE-T1.27	2.68			Site 11	5	CBE-T1.27	-33.975
Site 12	2	CBE-T1.28	4.865			Site 11	5	CBE-T1.28	-33.9
Site 12	2	CBE-T1.29	5.73			Site 11	5	CBE-T1.29	-33.715
Site 12	2	CBE-T1.3	1.495			Site 11	5	CBE-T1.3	-33.775
Site 12	2	CBE-T1.30	3.985			Site 11	5	CBE-T1.30	-33.9
Site 12	2	CBE-T1.31	3.965			Site 11	5	CBE-T1.31	-33.94
Site 12	2	CBE-T1.32	3.9			Site 11	5	CBE-T1.32	-33.86
Site 12	2	CBE-T1.4	2.72			Site 11	5	CBE-T1.4	-33.775
Site 12	2	CBE-T1.45	4.995			Site 11	5	CBE-T1.45	-33.695
Site 12	2	CBE-T1.46	3.555			Site 11	5	CBE-T1.46	-33.915
Site 12	2	CBE-T1.48	4.075			Site 11	5	CBE-T1.48	-33.845
Site 12	2	CBE-T1.49	3.875			Site 11	5	CBE-T1.49	-33.845
Site 12	2	CBE-T1.5	1.97			Site 11	5	CBE-T1.5	-33.84
Site 12	2	CBE-T1.52	3.125			Site 11	5	CBE-T1.52	-33.96
Site 12	2	CBE-T1.53	2.365			Site 11	5	CBE-T1.53	-33.89
Site 12	2	CBE-T1.6	2.005			Site 11	5	CBE-T1.6	-33.99
Site 12	2	CBE-T1.7	2.1			Site 11	5	CBE-T1.7	-33.75
Site 12	3	CBE-T1.1	24.985			Site 11	6	CBE-T1.1	-30.2
Site 12	3	CBE-T1.13	30.165			Site 11	6	CBE-T1.13	-30.205
Site 12	3	CBE-T1.14	31.035			Site 11	6	CBE-T1.14	-30.255
Site 12	3	CBE-T1.18	39.5			Site 11	6	CBE-T1.18	-30.21
Site 12	3	CBE-T1.2	35.085			Site 11	6	CBE-T1.2	-30.1
Site 12	3	CBE-T1.20	40.535			Site 11	6	CBE-T1.20	-30.13
Site 12	3	CBE-T1.21	43.61			Site 11	6	CBE-T1.21	-30.175
Site 12	3	CBE-T1.27	37.76			Site 11	6	CBE-T1.27	-30.3
Site 12	3	CBE-T1.28	39.595			Site 11	6	CBE-T1.28	-30.235
Site 12	3	CBE-T1.29	39.015			Site 11	6	CBE-T1.29	-29.96
Site 12	3	CBE-T1.3	27.91			Site 11	6	CBE-T1.3	-30.275
Site 12	3	CBE-T1.30	35.95			Site 11	6	CBE-T1.30	-30.185
Site 12	3	CBE-T1.31	31.545			Site 11	6	CBE-T1.31	-30.245
Site 12	3	CBE-T1.32	31.68			Site 11	6	CBE-T1.32	-30.095
Site 12	3	CBE-T1.4	29.92			Site 11	6	CBE-T1.4	-30.055
Site 12	3	CBE-T1.45	36.34			Site 11	6	CBE-T1.45	-29.95
Site 12	3	CBE-T1.46	30.505			Site 11	6	CBE-T1.46	-30.205
Site 12	3	CBE-T1.48	32.665			Site 11	6	CBE-T1.48	-30.02
Site 12	3	CBE-T1.49	29.64			Site 11	6	CBE-T1.49	-30.195
Site 12	3	CBE-T1.5	26.855			Site 11	6	CBE-T1.5	-30.225
Site 12	3	CBE-T1.52	30.08			Site 11	6	CBE-T1.52	-30.3
Site 12	3	CBE-T1.53	28.075			Site 11	6	CBE-T1.53	-30.22
Site 12	3	CBE-T1.6	31.84			Site 11	6	CBE-T1.6	-30.33
Site 12	3	CBE-T1.7	29.9			Site 11	6	CBE-T1.7	-30.245
Site 12	8	CBE-T1.1	30.78			Site 11	7	CBE-T1.1	-31.205
Site 12	8	CBE-T1.13	33.4			Site 11	7	CBE-T1.13	-31.19
Site 12	8	CBE-T1.14	39.68			Site 11	7	CBE-T1.14	-31.13
Site 12	8	CBE-T1.18	45.045			Site 11	7	CBE-T1.18	-31.19
Site 12	8	CBE-T1.2	43.035			Site 11	7	CBE-T1.2	-31.25
Site 12	8	CBE-T1.20	52.195			Site 11	7	CBE-T1.20	-31.115
Site 12	8	CBE-T1.21	39.85			Site 11	7	CBE-T1.21	-31.2
Site 12	8	CBE-T1.27	37.815			Site 11	7	CBE-T1.27	-31.295
Site 12	8	CBE-T1.28	38.62			Site 11	7	CBE-T1.28	-31.21
Site 12	8	CBE-T1.29	39.175			Site 11	7	CBE-T1.29	-30.96
Site 12	8	CBE-T1.3	27.5			Site 11	7	CBE-T1.3	-31.17
Site 12	8	CBE-T1.30	40.44			Site 11	7	CBE-T1.30	-31.165
Site 12	8	CBE-T1.31	35.6			Site 11	7	CBE-T1.31	-31.175
Site 12	8	CBE-T1.32	42.355			Site 11	7	CBE-T1.32	-30.885
Site 12	8	CBE-T1.4	31.23			Site 11	7	CBE-T1.4	-30.92
Site 12	8	CBE-T1.45	30.585			Site 11	7	CBE-T1.45	-31
Site 12	8	CBE-T1.46	29.375			Site 11	7	CBE-T1.46	-31.2
Site 12	8	CBE-T1.48	35.12			Site 11	7	CBE-T1.48	-31.015
Site 12	8	CBE-T1.49	22.52			Site 11	7	CBE-T1.49	-31.21
Site 12	8	CBE-T1.5	32.53			Site 11	7	CBE-T1.5	-31.16
Site 12	8	CBE-T1.52	24.785			Site 11	7	CBE-T1.52	-31.225
Site 12	8	CBE-T1.53	24.165			Site 11	7	CBE-T1.53	-31.1
Site 12	8	CBE-T1.6	34.78			Site 11	7	CBE-T1.6	-31.265
Site 12	8	CBE-T1.7	40.865			Site 11	7	CBE-T1.7	-31.115
Site 12	11	CBE-T1.1	0.05			Site 11	10	CBE-T1.1	-0.15
Site 12	11	CBE-T1.13	0.08			Site 11	10	CBE-T1.13	-0.15
Site 12	11	CBE-T1.14	0.13			Site 11	10	CBE-T1.14	-0.14
Site 12	11	CBE-T1.18	0.1			Site 11	10	CBE-T1.18	-0.14
Site 12	11	CBE-T1.2	0.105			Site 11	10	CBE-T1.2	-0.15
Site 12	11	CBE-T1.20	0.21			Site 11	10	CBE-T1.20	-0.155
Site 12	11	CBE-T1.21	0.315			Site 11	10	CBE-T1.21	-0.15
Site 12	11	CBE-T1.27	0.12			Site 11	10	CBE-T1.27	-0.14
Site 12	11	CBE-T1.28	0.2			Site 11	10	CBE-T1.28	-0.135
Site 12	11	CBE-T1.29	0.24			Site 11	10	CBE-T1.29	-0.145
Site 12	11	CBE-T1.3	0.045			Site 11	10	CBE-T1.3	-0.145
Site 12	11	CBE-T1.30	0.225			Site 11	10	CBE-T1.30	-0.145
Site 12	11	CBE-T1.31	0.135			Site 11	10	CBE-T1.31	-0.15
Site 12	11	CBE-T1.32	0.275			Site 11	10	CBE-T1.32	-0.15
Site 12	11	CBE-T1.4	0.1			Site 11	10	CBE-T1.4	-0.155
Site 12	11	CBE-T1.45	0.2			Site 11	10	CBE-T1.45	-0.145
Site 12	11	CBE-T1.46	0.115			Site 11	10	CBE-T1.46	-0.145
Site 12	11	CBE-T1.48	0.165			Site 11	10	CBE-T1.48	-0.14
Site 12	11	CBE-T1.49	0.215			Site 11	10	CBE-T1.49	-0.145
Site 12	11	CBE-T1.5	0.065			Site 11	10	CBE-T1.5	-0.12
Site 12	11	CBE-T1.52	0.135			Site 11	10	CBE-T1.52	-0.145
Site 12	11	CBE-T1.53	0.175			Site 11	10	CBE-T1.53	-0.15
Site 12	11	CBE-T1.6	0.12			Site 11	10	CBE-T1.6	-0.155
Site 12	11	CBE-T1.7	0.11			Site 11	10	CBE-T1.7	-0.14
Site 12	15	CBE-T1.1	0.005			Site 11	14	CBE-T1.1	-0.135
Site 12	15	CBE-T1.13	0.02			Site 11	14	CBE-T1.13	-0.135
Site 12	15	CBE-T1.14	0.025			Site 11	14	CBE-T1.14	-0.14
Site 12	15	CBE-T1.18	0.015			Site 11	14	CBE-T1.18	-0.135
Site 12	15	CBE-T1.2	0.005			Site 11	14	CBE-T1.2	-0.14
Site 12	15	CBE-T1.20	0.06			Site 11	14	CBE-T1.20	-0.14
Site 12	15	CBE-T1.21	0.02			Site 11	14	CBE-T1.21	-0.125
Site 12	15	CBE-T1.27	0.005			Site 11	14	CBE-T1.27	-0.14
Site 12	15	CBE-T1.28	0.045			Site 11	14	CBE-T1.28	-0.14
Site 12	15	CBE-T1.29	0.03			Site 11	14	CBE-T1.29	-0.145
Site 12	15	CBE-T1.3	0.01			Site 11	14	CBE-T1.3	-0.14
Site 12	15	CBE-T1.30	0.02			Site 11	14	CBE-T1.30	-0.13
Site 12	15	CBE-T1.31	0.025			Site 11	14	CBE-T1.31	-0.135
Site 12	15	CBE-T1.32	0.02			Site 11	14	CBE-T1.32	-0.135
Site 12	15	CBE-T1.4	0.055			Site 11	14	CBE-T1.4	-0.135
Site 12	15	CBE-T1.45	0.015			Site 11	14	CBE-T1.45	-0.14
Site 12	15	CBE-T1.46	0.025			Site 11	14	CBE-T1.46	-0.14
Site 12	15	CBE-T1.48	0.02			Site 11	14	CBE-T1.48	-0.135
Site 12	15	CBE-T1.49	0.055			Site 11	14	CBE-T1.49	-0.135
Site 12	15	CBE-T1.5	0.01			Site 11	14	CBE-T1.5	-0.135
Site 12	15	CBE-T1.52	0.005			Site 11	14	CBE-T1.52	-0.135
Site 12	15	CBE-T1.53	0.015			Site 11	14	CBE-T1.53	-0.14
Site 12	15	CBE-T1.6	0.02			Site 11	14	CBE-T1.6	-0.145
Site 12	15	CBE-T1.7	0.005			Site 11	14	CBE-T1.7	-0.14
Site 13	1	CBE-T1.1	1.89			Site 11	16	CBE-T1.1	-0.03
Site 13	1	CBE-T1.13	2.05			Site 11	16	CBE-T1.13	-0.03
Site 13	1	CBE-T1.14	1.875			Site 11	16	CBE-T1.14	-0.025
Site 13	1	CBE-T1.18	3.16			Site 11	16	CBE-T1.18	-0.025
Site 13	1	CBE-T1.2	3.21			Site 11	16	CBE-T1.2	-0.02
Site 13	1	CBE-T1.20	3.16			Site 11	16	CBE-T1.20	-0.02
Site 13	1	CBE-T1.21	3.56			Site 11	16	CBE-T1.21	-0.025
Site 13	1	CBE-T1.27	1.6			Site 11	16	CBE-T1.27	-0.025
Site 13	1	CBE-T1.28	4.18			Site 11	16	CBE-T1.28	-0.025
Site 13	1	CBE-T1.29	5.625			Site 11	16	CBE-T1.29	-0.02
Site 13	1	CBE-T1.3	2.695			Site 11	16	CBE-T1.3	-0.02
Site 13	1	CBE-T1.30	3.43			Site 11	16	CBE-T1.30	-0.02
Site 13	1	CBE-T1.31	3.245			Site 11	16	CBE-T1.31	-0.025
Site 13	1	CBE-T1.32	3.575			Site 11	16	CBE-T1.32	-0.025
Site 13	1	CBE-T1.4	1.915			Site 11	16	CBE-T1.4	-0.02
Site 13	1	CBE-T1.45	4.765			Site 11	16	CBE-T1.45	-0.03
Site 13	1	CBE-T1.46	3.305			Site 11	16	CBE-T1.46	-0.03
Site 13	1	CBE-T1.48	3.685			Site 11	16	CBE-T1.48	-0.025
Site 13	1	CBE-T1.49	3.84			Site 11	16	CBE-T1.49	-0.02
Site 13	1	CBE-T1.5	1.345			Site 11	16	CBE-T1.5	-0.025
Site 13	1	CBE-T1.52	3.095			Site 11	16	CBE-T1.52	-0.02
Site 13	1	CBE-T1.53	2.405			Site 11	16	CBE-T1.53	-0.02
Site 13	1	CBE-T1.6	1.955			Site 11	16	CBE-T1.6	-0.025
Site 13	1	CBE-T1.7	1.67			Site 11	16	CBE-T1.7	-0.025
Site 13	3	CBE-T1.1	48.84			Site 11	20	CBE-T1.1	0
Site 13	3	CBE-T1.13	41.53			Site 11	20	CBE-T1.13	0.005
Site 13	3	CBE-T1.14	52.225			Site 11	20	CBE-T1.14	0.005
Site 13	3	CBE-T1.18	59.97			Site 11	20	CBE-T1.18	0
Site 13	3	CBE-T1.2	56.13			Site 11	20	CBE-T1.2	0
Site 13	3	CBE-T1.20	58.37			Site 11	20	CBE-T1.20	0.005
Site 13	3	CBE-T1.21	59.84			Site 11	20	CBE-T1.21	0
Site 13	3	CBE-T1.27	52.69			Site 11	20	CBE-T1.27	0.02
Site 13	3	CBE-T1.28	59.9			Site 11	20	CBE-T1.28	-0.005
Site 13	3	CBE-T1.29	63.82			Site 11	20	CBE-T1.29	0.01
Site 13	3	CBE-T1.3	48.98			Site 11	20	CBE-T1.3	0
Site 13	3	CBE-T1.30	56.815			Site 11	20	CBE-T1.30	0
Site 13	3	CBE-T1.31	54.46			Site 11	20	CBE-T1.31	0
Site 13	3	CBE-T1.32	56.175			Site 11	20	CBE-T1.32	0
Site 13	3	CBE-T1.4	47.785			Site 11	20	CBE-T1.4	-0.005
Site 13	3	CBE-T1.45	54.54			Site 11	20	CBE-T1.45	0.01
Site 13	3	CBE-T1.46	55.435			Site 11	20	CBE-T1.46	-0.005
Site 13	3	CBE-T1.48	53.505			Site 11	20	CBE-T1.48	0
Site 13	3	CBE-T1.49	51.495			Site 11	20	CBE-T1.49	0
Site 13	3	CBE-T1.5	48.365			Site 11	20	CBE-T1.5	0.005
Site 13	3	CBE-T1.52	57.08			Site 11	20	CBE-T1.52	-0.005
Site 13	3	CBE-T1.53	43.075			Site 11	20	CBE-T1.53	0
Site 13	3	CBE-T1.6	51.32			Site 11	20	CBE-T1.6	0
Site 13	3	CBE-T1.7	50.63			Site 11	20	CBE-T1.7	-0.005
Site 13	6	CBE-T1.1	10.315			Site 12	1	CBE-T1.1	-3.925
Site 13	6	CBE-T1.13	10.075			Site 12	1	CBE-T1.13	-3.925
Site 13	6	CBE-T1.14	12.01			Site 12	1	CBE-T1.14	-3.925
Site 13	6	CBE-T1.18	15.41			Site 12	1	CBE-T1.18	-3.92
Site 13	6	CBE-T1.2	14.175			Site 12	1	CBE-T1.2	-3.92
Site 13	6	CBE-T1.20	16.89			Site 12	1	CBE-T1.20	-3.925
Site 13	6	CBE-T1.21	22.31			Site 12	1	CBE-T1.21	-3.925
Site 13	6	CBE-T1.27	11.01			Site 12	1	CBE-T1.27	-3.9
Site 13	6	CBE-T1.28	14.885			Site 12	1	CBE-T1.28	-3.92
Site 13	6	CBE-T1.29	18.685			Site 12	1	CBE-T1.29	-3.905
Site 13	6	CBE-T1.3	16.065			Site 12	1	CBE-T1.3	-3.92
Site 13	6	CBE-T1.30	14.245			Site 12	1	CBE-T1.30	-3.92
Site 13	6	CBE-T1.31	12.22			Site 12	1	CBE-T1.31	-3.92
Site 13	6	CBE-T1.32	15.25			Site 12	1	CBE-T1.32	-3.925
Site 13	6	CBE-T1.4	12.015			Site 12	1	CBE-T1.4	-3.92
Site 13	6	CBE-T1.45	14.425			Site 12	1	CBE-T1.45	-3.91
Site 13	6	CBE-T1.46	12.61			Site 12	1	CBE-T1.46	-3.9
Site 13	6	CBE-T1.48	15.15			Site 12	1	CBE-T1.48	-3.925
Site 13	6	CBE-T1.49	16.765			Site 12	1	CBE-T1.49	-3.92
Site 13	6	CBE-T1.5	10.72			Site 12	1	CBE-T1.5	-3.925
Site 13	6	CBE-T1.52	12.3			Site 12	1	CBE-T1.52	-3.925
Site 13	6	CBE-T1.53	10.74			Site 12	1	CBE-T1.53	-3.92
Site 13	6	CBE-T1.6	12.105			Site 12	1	CBE-T1.6	-3.915
Site 13	6	CBE-T1.7	12.895			Site 12	1	CBE-T1.7	-3.915
Site 13	8	CBE-T1.1	2.925			Site 12	4	CBE-T1.1	-39.73
Site 13	8	CBE-T1.13	3.325			Site 12	4	CBE-T1.13	-39.785
Site 13	8	CBE-T1.14	2.815			Site 12	4	CBE-T1.14	-39.63
Site 13	8	CBE-T1.18	3.455			Site 12	4	CBE-T1.18	-39.59
Site 13	8	CBE-T1.2	2.96			Site 12	4	CBE-T1.2	-39.585
Site 13	8	CBE-T1.20	3.275			Site 12	4	CBE-T1.20	-39.53
Site 13	8	CBE-T1.21	3.62			Site 12	4	CBE-T1.21	-38.505
Site 13	8	CBE-T1.27	3.565			Site 12	4	CBE-T1.27	-39.765
Site 13	8	CBE-T1.28	3.99			Site 12	4	CBE-T1.28	-39.25
Site 13	8	CBE-T1.29	5.65			Site 12	4	CBE-T1.29	-38.935
Site 13	8	CBE-T1.3	0.755			Site 12	4	CBE-T1.3	-39.625
Site 13	8	CBE-T1.30	3.545			Site 12	4	CBE-T1.30	-39.59
Site 13	8	CBE-T1.31	4.08			Site 12	4	CBE-T1.31	-39.705
Site 13	8	CBE-T1.32	3.64			Site 12	4	CBE-T1.32	-39.605
Site 13	8	CBE-T1.4	3.35			Site 12	4	CBE-T1.4	-39.535
Site 13	8	CBE-T1.45	4.085			Site 12	4	CBE-T1.45	-38.735
Site 13	8	CBE-T1.46	3.165			Site 12	4	CBE-T1.46	-39.565
Site 13	8	CBE-T1.48	3.57			Site 12	4	CBE-T1.48	-39.52
Site 13	8	CBE-T1.49	2.98			Site 12	4	CBE-T1.49	-39.105
Site 13	8	CBE-T1.5	2.415			Site 12	4	CBE-T1.5	-39.75
Site 13	8	CBE-T1.52	4.055			Site 12	4	CBE-T1.52	-39.69
Site 13	8	CBE-T1.53	3.975			Site 12	4	CBE-T1.53	-39.595
Site 13	8	CBE-T1.6	3.87			Site 12	4	CBE-T1.6	-39.755
Site 13	8	CBE-T1.7	2.715			Site 12	4	CBE-T1.7	-39.615
Site 13	9	CBE-T1.1	2.14			Site 12	9	CBE-T1.1	-9.38
Site 13	9	CBE-T1.13	2.6			Site 12	9	CBE-T1.13	-9.375
Site 13	9	CBE-T1.14	2.135			Site 12	9	CBE-T1.14	-9.36
Site 13	9	CBE-T1.18	2.405			Site 12	9	CBE-T1.18	-9.365
Site 13	9	CBE-T1.2	2.52			Site 12	9	CBE-T1.2	-9.305
Site 13	9	CBE-T1.20	3.58			Site 12	9	CBE-T1.20	-9.335
Site 13	9	CBE-T1.21	3.88			Site 12	9	CBE-T1.21	-9.315
Site 13	9	CBE-T1.27	2.59			Site 12	9	CBE-T1.27	-9.36
Site 13	9	CBE-T1.28	2.64			Site 12	9	CBE-T1.28	-9.325
Site 13	9	CBE-T1.29	4.185			Site 12	9	CBE-T1.29	-9.285
Site 13	9	CBE-T1.3	0.52			Site 12	9	CBE-T1.3	-9.37
Site 13	9	CBE-T1.30	2.665			Site 12	9	CBE-T1.30	-9.355
Site 13	9	CBE-T1.31	3.05			Site 12	9	CBE-T1.31	-9.37
Site 13	9	CBE-T1.32	3.31			Site 12	9	CBE-T1.32	-9.345
Site 13	9	CBE-T1.4	2.29			Site 12	9	CBE-T1.4	-9.31
Site 13	9	CBE-T1.45	3.015			Site 12	9	CBE-T1.45	-9.31
Site 13	9	CBE-T1.46	2.01			Site 12	9	CBE-T1.46	-9.35
Site 13	9	CBE-T1.48	2.67			Site 12	9	CBE-T1.48	-9.355
Site 13	9	CBE-T1.49	3.18			Site 12	9	CBE-T1.49	-9.335
Site 13	9	CBE-T1.5	1.765			Site 12	9	CBE-T1.5	-9.31
Site 13	9	CBE-T1.52	2.72			Site 12	9	CBE-T1.52	-9.365
Site 13	9	CBE-T1.53	2.965			Site 12	9	CBE-T1.53	-9.365
Site 13	9	CBE-T1.6	3.07			Site 12	9	CBE-T1.6	-9.365
Site 13	9	CBE-T1.7	2.465			Site 12	9	CBE-T1.7	-9.375
Site 13	10	CBE-T1.1	0.225			Site 12	12	CBE-T1.1	-0.805
Site 13	10	CBE-T1.13	0.265			Site 12	12	CBE-T1.13	-0.81
Site 13	10	CBE-T1.14	0.235			Site 12	12	CBE-T1.14	-0.81
Site 13	10	CBE-T1.18	0.31			Site 12	12	CBE-T1.18	-0.81
Site 13	10	CBE-T1.2	0.435			Site 12	12	CBE-T1.2	-0.8
Site 13	10	CBE-T1.20	0.63			Site 12	12	CBE-T1.20	-0.805
Site 13	10	CBE-T1.21	0.565			Site 12	12	CBE-T1.21	-0.81
Site 13	10	CBE-T1.27	0.25			Site 12	12	CBE-T1.27	-0.81
Site 13	10	CBE-T1.28	0.4			Site 12	12	CBE-T1.28	-0.81
Site 13	10	CBE-T1.29	0.55			Site 12	12	CBE-T1.29	-0.81
Site 13	10	CBE-T1.3	0.05			Site 12	12	CBE-T1.3	-0.805
Site 13	10	CBE-T1.30	0.375			Site 12	12	CBE-T1.30	-0.81
Site 13	10	CBE-T1.31	0.4			Site 12	12	CBE-T1.31	-0.805
Site 13	10	CBE-T1.32	0.58			Site 12	12	CBE-T1.32	-0.81
Site 13	10	CBE-T1.4	0.325			Site 12	12	CBE-T1.4	-0.81
Site 13	10	CBE-T1.45	0.37			Site 12	12	CBE-T1.45	-0.805
Site 13	10	CBE-T1.46	0.3			Site 12	12	CBE-T1.46	-0.8
Site 13	10	CBE-T1.48	0.435			Site 12	12	CBE-T1.48	-0.805
Site 13	10	CBE-T1.49	0.355			Site 12	12	CBE-T1.49	-0.81
Site 13	10	CBE-T1.5	0.23			Site 12	12	CBE-T1.5	-0.795
Site 13	10	CBE-T1.52	0.36			Site 12	12	CBE-T1.52	-0.8
Site 13	10	CBE-T1.53	0.33			Site 12	12	CBE-T1.53	-0.81
Site 13	10	CBE-T1.6	0.39			Site 12	12	CBE-T1.6	-0.81
Site 13	10	CBE-T1.7	0.23			Site 12	12	CBE-T1.7	-0.81
Site 13	11	CBE-T1.1	0.15			Site 12	13	CBE-T1.1	-0.125
Site 13	11	CBE-T1.13	0.16			Site 12	13	CBE-T1.13	-0.125
Site 13	11	CBE-T1.14	0.18			Site 12	13	CBE-T1.14	-0.12
Site 13	11	CBE-T1.18	0.265			Site 12	13	CBE-T1.18	-0.125
Site 13	11	CBE-T1.2	0.135			Site 12	13	CBE-T1.2	-0.125
Site 13	11	CBE-T1.20	0.43			Site 12	13	CBE-T1.20	-0.115
Site 13	11	CBE-T1.21	0.375			Site 12	13	CBE-T1.21	-0.12
Site 13	11	CBE-T1.27	0.145			Site 12	13	CBE-T1.27	-0.125
Site 13	11	CBE-T1.28	0.23			Site 12	13	CBE-T1.28	-0.12
Site 13	11	CBE-T1.29	0.39			Site 12	13	CBE-T1.29	-0.125
Site 13	11	CBE-T1.3	0.035			Site 12	13	CBE-T1.3	-0.12
Site 13	11	CBE-T1.30	0.225			Site 12	13	CBE-T1.30	-0.125
Site 13	11	CBE-T1.31	0.275			Site 12	13	CBE-T1.31	-0.125
Site 13	11	CBE-T1.32	0.315			Site 12	13	CBE-T1.32	-0.125
Site 13	11	CBE-T1.4	0.205			Site 12	13	CBE-T1.4	-0.125
Site 13	11	CBE-T1.45	0.16			Site 12	13	CBE-T1.45	-0.125
Site 13	11	CBE-T1.46	0.2			Site 12	13	CBE-T1.46	-0.12
Site 13	11	CBE-T1.48	0.275			Site 12	13	CBE-T1.48	-0.12
Site 13	11	CBE-T1.49	0.27			Site 12	13	CBE-T1.49	-0.12
Site 13	11	CBE-T1.5	0.11			Site 12	13	CBE-T1.5	-0.12
Site 13	11	CBE-T1.52	0.205			Site 12	13	CBE-T1.52	-0.12
Site 13	11	CBE-T1.53	0.215			Site 12	13	CBE-T1.53	-0.12
Site 13	11	CBE-T1.6	0.165			Site 12	13	CBE-T1.6	-0.12
Site 13	11	CBE-T1.7	0.21			Site 12	13	CBE-T1.7	-0.125
Site 13	14	CBE-T1.1	0.035			Site 12	14	CBE-T1.1	-0.085
Site 13	14	CBE-T1.13	0.07			Site 12	14	CBE-T1.13	-0.09
Site 13	14	CBE-T1.14	0.025			Site 12	14	CBE-T1.14	-0.09
Site 13	14	CBE-T1.18	0.05			Site 12	14	CBE-T1.18	-0.09
Site 13	14	CBE-T1.2	0.18			Site 12	14	CBE-T1.2	-0.085
Site 13	14	CBE-T1.20	0.045			Site 12	14	CBE-T1.20	-0.085
Site 13	14	CBE-T1.21	0.015			Site 12	14	CBE-T1.21	-0.085
Site 13	14	CBE-T1.27	0.055			Site 12	14	CBE-T1.27	-0.085
Site 13	14	CBE-T1.28	0.06			Site 12	14	CBE-T1.28	-0.085
Site 13	14	CBE-T1.29	0.045			Site 12	14	CBE-T1.29	-0.085
Site 13	14	CBE-T1.3	0.02			Site 12	14	CBE-T1.3	-0.085
Site 13	14	CBE-T1.30	0.06			Site 12	14	CBE-T1.30	-0.08
Site 13	14	CBE-T1.31	0.07			Site 12	14	CBE-T1.31	-0.085
Site 13	14	CBE-T1.32	0.04			Site 12	14	CBE-T1.32	-0.09
Site 13	14	CBE-T1.4	0.05			Site 12	14	CBE-T1.4	-0.085
Site 13	14	CBE-T1.45	0.025			Site 12	14	CBE-T1.45	-0.085
Site 13	14	CBE-T1.46	0.065			Site 12	14	CBE-T1.46	-0.08
Site 13	14	CBE-T1.48	0.04			Site 12	14	CBE-T1.48	-0.095
Site 13	14	CBE-T1.49	0.05			Site 12	14	CBE-T1.49	-0.085
Site 13	14	CBE-T1.5	0.02			Site 12	14	CBE-T1.5	-0.095
Site 13	14	CBE-T1.52	0.045			Site 12	14	CBE-T1.52	-0.09
Site 13	14	CBE-T1.53	0.03			Site 12	14	CBE-T1.53	-0.085
Site 13	14	CBE-T1.6	0.03			Site 12	14	CBE-T1.6	-0.085
Site 13	14	CBE-T1.7	0.035			Site 12	14	CBE-T1.7	-0.085
Site 13	15	CBE-T1.1	0.015			Site 12	16	CBE-T1.1	-0.01
Site 13	15	CBE-T1.13	0.025			Site 12	16	CBE-T1.13	-0.005
Site 13	15	CBE-T1.14	0.035			Site 12	16	CBE-T1.14	-0.005
Site 13	15	CBE-T1.18	0.04			Site 12	16	CBE-T1.18	-0.005
Site 13	15	CBE-T1.2	0.085			Site 12	16	CBE-T1.2	-0.005
Site 13	15	CBE-T1.20	0.1			Site 12	16	CBE-T1.20	-0.01
Site 13	15	CBE-T1.21	-0.005			Site 12	16	CBE-T1.21	-0.01
Site 13	15	CBE-T1.27	-0.005			Site 12	16	CBE-T1.27	-0.015
Site 13	15	CBE-T1.28	-0.015			Site 12	16	CBE-T1.28	-0.01
Site 13	15	CBE-T1.29	0			Site 12	16	CBE-T1.29	-0.005
Site 13	15	CBE-T1.3	-0.03			Site 12	16	CBE-T1.3	-0.005
Site 13	15	CBE-T1.30	0.01			Site 12	16	CBE-T1.30	-0.01
Site 13	15	CBE-T1.31	0.015			Site 12	16	CBE-T1.31	-0.005
Site 13	15	CBE-T1.32	0.045			Site 12	16	CBE-T1.32	-0.005
Site 13	15	CBE-T1.4	0.02			Site 12	16	CBE-T1.4	-0.005
Site 13	15	CBE-T1.45	0.025			Site 12	16	CBE-T1.45	-0.005
Site 13	15	CBE-T1.46	-0.015			Site 12	16	CBE-T1.46	-0.015
Site 13	15	CBE-T1.48	0.005			Site 12	16	CBE-T1.48	-0.005
Site 13	15	CBE-T1.49	0.01			Site 12	16	CBE-T1.49	0
Site 13	15	CBE-T1.5	-0.03			Site 12	16	CBE-T1.5	-0.005
Site 13	15	CBE-T1.52	0.01			Site 12	16	CBE-T1.52	-0.005
Site 13	15	CBE-T1.53	-0.015			Site 12	16	CBE-T1.53	-0.01
Site 13	15	CBE-T1.6	0.065			Site 12	16	CBE-T1.6	-0.005
Site 13	15	CBE-T1.7	-0.015			Site 12	16	CBE-T1.7	-0.005
Site 13	19	CBE-T1.1	0			Site 13	0	CBE-T1.1	-10.97
Site 13	19	CBE-T1.13	-0.005			Site 13	0	CBE-T1.13	-10.97
Site 13	19	CBE-T1.14	-0.005			Site 13	0	CBE-T1.14	-10.965
Site 13	19	CBE-T1.18	-0.005			Site 13	0	CBE-T1.18	-10.96
Site 13	19	CBE-T1.2	-0.01			Site 13	0	CBE-T1.2	-10.96
Site 13	19	CBE-T1.20	0.015			Site 13	0	CBE-T1.20	-10.97
Site 13	19	CBE-T1.21	0.005			Site 13	0	CBE-T1.21	-10.97
Site 13	19	CBE-T1.27	-0.005			Site 13	0	CBE-T1.27	-10.94
Site 13	19	CBE-T1.28	-0.005			Site 13	0	CBE-T1.28	-10.965
Site 13	19	CBE-T1.29	-0.01			Site 13	0	CBE-T1.29	-10.945
Site 13	19	CBE-T1.3	-0.005			Site 13	0	CBE-T1.3	-10.97
Site 13	19	CBE-T1.30	-0.005			Site 13	0	CBE-T1.30	-10.96
Site 13	19	CBE-T1.31	-0.005			Site 13	0	CBE-T1.31	-10.94
Site 13	19	CBE-T1.32	0			Site 13	0	CBE-T1.32	-10.96
Site 13	19	CBE-T1.4	0			Site 13	0	CBE-T1.4	-10.955
Site 13	19	CBE-T1.45	-0.005			Site 13	0	CBE-T1.45	-10.925
Site 13	19	CBE-T1.46	0			Site 13	0	CBE-T1.46	-10.96
Site 13	19	CBE-T1.48	-0.005			Site 13	0	CBE-T1.48	-10.965
Site 13	19	CBE-T1.49	-0.01			Site 13	0	CBE-T1.49	-10.97
Site 13	19	CBE-T1.5	0			Site 13	0	CBE-T1.5	-10.93
Site 13	19	CBE-T1.52	-0.01			Site 13	0	CBE-T1.52	-10.97
Site 13	19	CBE-T1.53	-0.01			Site 13	0	CBE-T1.53	-10.965
Site 13	19	CBE-T1.6	0.02			Site 13	0	CBE-T1.6	-10.975
Site 13	19	CBE-T1.7	-0.02			Site 13	0	CBE-T1.7	-10.97
Site 13	20	CBE-T1.1	0.015			Site 13	4	CBE-T1.1	-49.47
Site 13	20	CBE-T1.13	0.03			Site 13	4	CBE-T1.13	-49.88
Site 13	20	CBE-T1.14	0.015			Site 13	4	CBE-T1.14	-49.305
Site 13	20	CBE-T1.18	0.01			Site 13	4	CBE-T1.18	-49.31
Site 13	20	CBE-T1.2	0.015			Site 13	4	CBE-T1.2	-49.265
Site 13	20	CBE-T1.20	0.01			Site 13	4	CBE-T1.20	-49.11
Site 13	20	CBE-T1.21	0.02			Site 13	4	CBE-T1.21	-47.43
Site 13	20	CBE-T1.27	0.005			Site 13	4	CBE-T1.27	-49.835
Site 13	20	CBE-T1.28	0.01			Site 13	4	CBE-T1.28	-48.41
Site 13	20	CBE-T1.29	0.005			Site 13	4	CBE-T1.29	-44.98
Site 13	20	CBE-T1.3	0.01			Site 13	4	CBE-T1.3	-50.09
Site 13	20	CBE-T1.30	0.015			Site 13	4	CBE-T1.30	-48.735
Site 13	20	CBE-T1.31	0.005			Site 13	4	CBE-T1.31	-49.83
Site 13	20	CBE-T1.32	0			Site 13	4	CBE-T1.32	-48.77
Site 13	20	CBE-T1.4	0.015			Site 13	4	CBE-T1.4	-48.205
Site 13	20	CBE-T1.45	0.005			Site 13	4	CBE-T1.45	-45.47
Site 13	20	CBE-T1.46	0.01			Site 13	4	CBE-T1.46	-48.695
Site 13	20	CBE-T1.48	0.005			Site 13	4	CBE-T1.48	-48.6
Site 13	20	CBE-T1.49	0.01			Site 13	4	CBE-T1.49	-47.075
Site 13	20	CBE-T1.5	0.01			Site 13	4	CBE-T1.5	-49.785
Site 13	20	CBE-T1.52	0.02			Site 13	4	CBE-T1.52	-49.775
Site 13	20	CBE-T1.53	0.01			Site 13	4	CBE-T1.53	-49.4
Site 13	20	CBE-T1.6	0.05			Site 13	4	CBE-T1.6	-49.805
Site 13	20	CBE-T1.7	0.005			Site 13	4	CBE-T1.7	-49.615
Site 14	0	CBE-T1.1	0.545			Site 14	1	CBE-T1.1	-7.525
Site 14	0	CBE-T1.13	0.17			Site 14	1	CBE-T1.13	-7.535
Site 14	0	CBE-T1.14	0.74			Site 14	1	CBE-T1.14	-7.53
Site 14	0	CBE-T1.18	0.915			Site 14	1	CBE-T1.18	-7.515
Site 14	0	CBE-T1.2	0.65			Site 14	1	CBE-T1.2	-7.475
Site 14	0	CBE-T1.20	1.34			Site 14	1	CBE-T1.20	-7.465
Site 14	0	CBE-T1.21	1.395			Site 14	1	CBE-T1.21	-7.435
Site 14	0	CBE-T1.27	0.335			Site 14	1	CBE-T1.27	-7.515
Site 14	0	CBE-T1.28	0.645			Site 14	1	CBE-T1.28	-7.51
Site 14	0	CBE-T1.29	1.42			Site 14	1	CBE-T1.29	-7.375
Site 14	0	CBE-T1.3	0.39			Site 14	1	CBE-T1.3	-7.545
Site 14	0	CBE-T1.30	0.64			Site 14	1	CBE-T1.30	-7.52
Site 14	0	CBE-T1.31	0.98			Site 14	1	CBE-T1.31	-7.48
Site 14	0	CBE-T1.32	1.005			Site 14	1	CBE-T1.32	-7.44
Site 14	0	CBE-T1.4	0.475			Site 14	1	CBE-T1.4	-7.495
Site 14	0	CBE-T1.45	1.015			Site 14	1	CBE-T1.45	-7.33
Site 14	0	CBE-T1.46	0.805			Site 14	1	CBE-T1.46	-7.49
Site 14	0	CBE-T1.48	0.965			Site 14	1	CBE-T1.48	-7.455
Site 14	0	CBE-T1.49	1.145			Site 14	1	CBE-T1.49	-7.39
Site 14	0	CBE-T1.5	0.33			Site 14	1	CBE-T1.5	-7.55
Site 14	0	CBE-T1.52	0.845			Site 14	1	CBE-T1.52	-7.52
Site 14	0	CBE-T1.53	0.905			Site 14	1	CBE-T1.53	-7.475
Site 14	0	CBE-T1.6	0.39			Site 14	1	CBE-T1.6	-7.505
Site 14	0	CBE-T1.7	0.125			Site 14	1	CBE-T1.7	-7.55
Site 14	2	CBE-T1.1	2.3			Site 14	5	CBE-T1.1	-40.995
Site 14	2	CBE-T1.13	1.565			Site 14	5	CBE-T1.13	-41.4
Site 14	2	CBE-T1.14	3.445			Site 14	5	CBE-T1.14	-40.705
Site 14	2	CBE-T1.18	3.37			Site 14	5	CBE-T1.18	-40.435
Site 14	2	CBE-T1.2	2.88			Site 14	5	CBE-T1.2	-40.59
Site 14	2	CBE-T1.20	3.565			Site 14	5	CBE-T1.20	-40.355
Site 14	2	CBE-T1.21	7.2			Site 14	5	CBE-T1.21	-38.855
Site 14	2	CBE-T1.27	1.71			Site 14	5	CBE-T1.27	-41.185
Site 14	2	CBE-T1.28	3.225			Site 14	5	CBE-T1.28	-40.45
Site 14	2	CBE-T1.29	5.24			Site 14	5	CBE-T1.29	-38.93
Site 14	2	CBE-T1.3	1.85			Site 14	5	CBE-T1.3	-40.935
Site 14	2	CBE-T1.30	3			Site 14	5	CBE-T1.30	-40.545
Site 14	2	CBE-T1.31	3.41			Site 14	5	CBE-T1.31	-40.635
Site 14	2	CBE-T1.32	3.605			Site 14	5	CBE-T1.32	-40.475
Site 14	2	CBE-T1.4	2.815			Site 14	5	CBE-T1.4	-40.64
Site 14	2	CBE-T1.45	4.805			Site 14	5	CBE-T1.45	-38.825
Site 14	2	CBE-T1.46	3.055			Site 14	5	CBE-T1.46	-40.43
Site 14	2	CBE-T1.48	4.23			Site 14	5	CBE-T1.48	-40.32
Site 14	2	CBE-T1.49	6.875			Site 14	5	CBE-T1.49	-38.835
Site 14	2	CBE-T1.5	1.87			Site 14	5	CBE-T1.5	-41.005
Site 14	2	CBE-T1.52	3.31			Site 14	5	CBE-T1.52	-40.84
Site 14	2	CBE-T1.53	4.295			Site 14	5	CBE-T1.53	-40.495
Site 14	2	CBE-T1.6	1.825			Site 14	5	CBE-T1.6	-41.105
Site 14	2	CBE-T1.7	2.12			Site 14	5	CBE-T1.7	-40.28
Site 14	3	CBE-T1.1	6.105			Site 14	16	CBE-T1.1	-0.09
Site 14	3	CBE-T1.13	4.34			Site 14	16	CBE-T1.13	-0.09
Site 14	3	CBE-T1.14	7.155			Site 14	16	CBE-T1.14	-0.08
Site 14	3	CBE-T1.18	12.09			Site 14	16	CBE-T1.18	-0.07
Site 14	3	CBE-T1.2	10.36			Site 14	16	CBE-T1.2	-0.09
Site 14	3	CBE-T1.20	10.925			Site 14	16	CBE-T1.20	-0.06
Site 14	3	CBE-T1.21	14.24			Site 14	16	CBE-T1.21	-0.04
Site 14	3	CBE-T1.27	6.635			Site 14	16	CBE-T1.27	-0.07
Site 14	3	CBE-T1.28	11.335			Site 14	16	CBE-T1.28	-0.07
Site 14	3	CBE-T1.29	13.795			Site 14	16	CBE-T1.29	-0.055
Site 14	3	CBE-T1.3	6.615			Site 14	16	CBE-T1.3	-0.085
Site 14	3	CBE-T1.30	10.37			Site 14	16	CBE-T1.30	-0.065
Site 14	3	CBE-T1.31	9.97			Site 14	16	CBE-T1.31	-0.07
Site 14	3	CBE-T1.32	9.07			Site 14	16	CBE-T1.32	-0.065
Site 14	3	CBE-T1.4	6.775			Site 14	16	CBE-T1.4	-0.085
Site 14	3	CBE-T1.45	15.775			Site 14	16	CBE-T1.45	-0.06
Site 14	3	CBE-T1.46	11.64			Site 14	16	CBE-T1.46	-0.065
Site 14	3	CBE-T1.48	12.585			Site 14	16	CBE-T1.48	-0.06
Site 14	3	CBE-T1.49	12.67			Site 14	16	CBE-T1.49	-0.055
Site 14	3	CBE-T1.5	5.225			Site 14	16	CBE-T1.5	-0.095
Site 14	3	CBE-T1.52	11.09			Site 14	16	CBE-T1.52	-0.065
Site 14	3	CBE-T1.53	8.385			Site 14	16	CBE-T1.53	-0.055
Site 14	3	CBE-T1.6	5.665			Site 14	16	CBE-T1.6	-0.09
Site 14	3	CBE-T1.7	4.25			Site 14	16	CBE-T1.7	-0.095
Site 14	4	CBE-T1.1	37.145			Site 14	18	CBE-T1.1	-0.01
Site 14	4	CBE-T1.13	41.415			Site 14	18	CBE-T1.13	-0.015
Site 14	4	CBE-T1.14	48.78			Site 14	18	CBE-T1.14	-0.01
Site 14	4	CBE-T1.18	52.25			Site 14	18	CBE-T1.18	0.03
Site 14	4	CBE-T1.2	50.63			Site 14	18	CBE-T1.2	-0.01
Site 14	4	CBE-T1.20	53.315			Site 14	18	CBE-T1.20	0.01
Site 14	4	CBE-T1.21	49.66			Site 14	18	CBE-T1.21	0.025
Site 14	4	CBE-T1.27	47.625			Site 14	18	CBE-T1.27	0.015
Site 14	4	CBE-T1.28	49.32			Site 14	18	CBE-T1.28	0.01
Site 14	4	CBE-T1.29	49.18			Site 14	18	CBE-T1.29	0.02
Site 14	4	CBE-T1.3	41.115			Site 14	18	CBE-T1.3	-0.005
Site 14	4	CBE-T1.30	44.345			Site 14	18	CBE-T1.30	0.01
Site 14	4	CBE-T1.31	45.725			Site 14	18	CBE-T1.31	0.035
Site 14	4	CBE-T1.32	44.49			Site 14	18	CBE-T1.32	0.03
Site 14	4	CBE-T1.4	37.26			Site 14	18	CBE-T1.4	0.005
Site 14	4	CBE-T1.45	47.38			Site 14	18	CBE-T1.45	0.035
Site 14	4	CBE-T1.46	43.45			Site 14	18	CBE-T1.46	0.01
Site 14	4	CBE-T1.48	52.055			Site 14	18	CBE-T1.48	0.02
Site 14	4	CBE-T1.49	42.365			Site 14	18	CBE-T1.49	0.02
Site 14	4	CBE-T1.5	37.65			Site 14	18	CBE-T1.5	0.015
Site 14	4	CBE-T1.52	45.55			Site 14	18	CBE-T1.52	0.02
Site 14	4	CBE-T1.53	45.66			Site 14	18	CBE-T1.53	0.02
Site 14	4	CBE-T1.6	45.65			Site 14	18	CBE-T1.6	-0.01
Site 14	4	CBE-T1.7	46.54			Site 14	18	CBE-T1.7	-0.005
Site 14	12	CBE-T1.1	0.025			Site 14	21	CBE-T1.1	-0.005
Site 14	12	CBE-T1.13	0.06			Site 14	21	CBE-T1.13	-0.005
Site 14	12	CBE-T1.14	0.21			Site 14	21	CBE-T1.14	0.005
Site 14	12	CBE-T1.18	0.135			Site 14	21	CBE-T1.18	0.015
Site 14	12	CBE-T1.2	0.12			Site 14	21	CBE-T1.2	-0.01
Site 14	12	CBE-T1.20	0.21			Site 14	21	CBE-T1.20	0.02
Site 14	12	CBE-T1.21	0.21			Site 14	21	CBE-T1.21	0.005
Site 14	12	CBE-T1.27	0.075			Site 14	21	CBE-T1.27	0.01
Site 14	12	CBE-T1.28	0.065			Site 14	21	CBE-T1.28	0.01
Site 14	12	CBE-T1.29	0.21			Site 14	21	CBE-T1.29	0.015
Site 14	12	CBE-T1.3	0.135			Site 14	21	CBE-T1.3	0
Site 14	12	CBE-T1.30	0.12			Site 14	21	CBE-T1.30	0.01
Site 14	12	CBE-T1.31	0.165			Site 14	21	CBE-T1.31	0.015
Site 14	12	CBE-T1.32	0.1			Site 14	21	CBE-T1.32	0.015
Site 14	12	CBE-T1.4	0.05			Site 14	21	CBE-T1.4	-0.01
Site 14	12	CBE-T1.45	0.15			Site 14	21	CBE-T1.45	0.02
Site 14	12	CBE-T1.46	0.095			Site 14	21	CBE-T1.46	0.01
Site 14	12	CBE-T1.48	0.125			Site 14	21	CBE-T1.48	0.01
Site 14	12	CBE-T1.49	0.125			Site 14	21	CBE-T1.49	0.015
Site 14	12	CBE-T1.5	0.11			Site 14	21	CBE-T1.5	-0.005
Site 14	12	CBE-T1.52	0.085			Site 14	21	CBE-T1.52	0.02
Site 14	12	CBE-T1.53	0.205			Site 14	21	CBE-T1.53	0.025
Site 14	12	CBE-T1.6	0.18			Site 14	21	CBE-T1.6	-0.005
Site 14	12	CBE-T1.7	0.945			Site 14	21	CBE-T1.7	-0.01
Site 14	15	CBE-T1.1	-0.015			Site 15	3	CBE-T1.1	-26.56
Site 14	15	CBE-T1.13	-0.015			Site 15	3	CBE-T1.13	-26.54
Site 14	15	CBE-T1.14	0.03			Site 15	3	CBE-T1.14	-26.5767
Site 14	15	CBE-T1.18	0.015			Site 15	3	CBE-T1.18	-26.55
Site 14	15	CBE-T1.2	0.07			Site 15	3	CBE-T1.2	-26.4867
Site 14	15	CBE-T1.20	0.025			Site 15	3	CBE-T1.20	-26.51
Site 14	15	CBE-T1.21	0.05			Site 15	3	CBE-T1.21	-26.4567
Site 14	15	CBE-T1.27	-0.005			Site 15	3	CBE-T1.27	-26.5933
Site 14	15	CBE-T1.28	0.035			Site 15	3	CBE-T1.28	-26.5333
Site 14	15	CBE-T1.29	0.025			Site 15	3	CBE-T1.29	-26.4233
Site 14	15	CBE-T1.3	-0.02			Site 15	3	CBE-T1.3	-26.5867
Site 14	15	CBE-T1.30	0.025			Site 15	3	CBE-T1.30	-26.5533
Site 14	15	CBE-T1.31	0.06			Site 15	3	CBE-T1.31	-26.55
Site 14	15	CBE-T1.32	0.02			Site 15	3	CBE-T1.32	-26.5633
Site 14	15	CBE-T1.4	-0.01			Site 15	3	CBE-T1.4	-26.52
Site 14	15	CBE-T1.45	0.03			Site 15	3	CBE-T1.45	-26.4267
Site 14	15	CBE-T1.46	-0.005			Site 15	3	CBE-T1.46	-26.5433
Site 14	15	CBE-T1.48	0.045			Site 15	3	CBE-T1.48	-26.5567
Site 14	15	CBE-T1.49	0.015			Site 15	3	CBE-T1.49	-26.47
Site 14	15	CBE-T1.5	-0.015			Site 15	3	CBE-T1.5	-26.5833
Site 14	15	CBE-T1.52	0.035			Site 15	3	CBE-T1.52	-26.5667
Site 14	15	CBE-T1.53	-0.015			Site 15	3	CBE-T1.53	-26.5067
Site 14	15	CBE-T1.6	-0.015			Site 15	3	CBE-T1.6	-26.59
Site 14	15	CBE-T1.7	-0.025			Site 15	3	CBE-T1.7	-26.5867
Site 14	20	CBE-T1.1	-0.01			Site 15	5	CBE-T1.1	-39.2967
Site 14	20	CBE-T1.13	-0.005			Site 15	5	CBE-T1.13	-39.57
Site 14	20	CBE-T1.14	-0.01			Site 15	5	CBE-T1.14	-38.9267
Site 14	20	CBE-T1.18	0			Site 15	5	CBE-T1.18	-40.0333
Site 14	20	CBE-T1.2	-0.005			Site 15	5	CBE-T1.2	-39.61
Site 14	20	CBE-T1.20	-0.01			Site 15	5	CBE-T1.20	-38.4933
Site 14	20	CBE-T1.21	0.01			Site 15	5	CBE-T1.21	-37.6467
Site 14	20	CBE-T1.27	-0.005			Site 15	5	CBE-T1.27	-40.8833
Site 14	20	CBE-T1.28	0.015			Site 15	5	CBE-T1.28	-39.3233
Site 14	20	CBE-T1.29	-0.01			Site 15	5	CBE-T1.29	-36.1933
Site 14	20	CBE-T1.3	-0.01			Site 15	5	CBE-T1.3	-40.2633
Site 14	20	CBE-T1.30	0.005			Site 15	5	CBE-T1.30	-39.6233
Site 14	20	CBE-T1.31	-0.01			Site 15	5	CBE-T1.31	-40.0633
Site 14	20	CBE-T1.32	0.015			Site 15	5	CBE-T1.32	-38.13
Site 14	20	CBE-T1.4	-0.01			Site 15	5	CBE-T1.4	-37.6233
Site 14	20	CBE-T1.45	0			Site 15	5	CBE-T1.45	-35.99
Site 14	20	CBE-T1.46	0.005			Site 15	5	CBE-T1.46	-39.6667
Site 14	20	CBE-T1.48	-0.01			Site 15	5	CBE-T1.48	-38.4067
Site 14	20	CBE-T1.49	0			Site 15	5	CBE-T1.49	-37.9667
Site 14	20	CBE-T1.5	-0.005			Site 15	5	CBE-T1.5	-40.1133
Site 14	20	CBE-T1.52	-0.005			Site 15	5	CBE-T1.52	-40.8733
Site 14	20	CBE-T1.53	-0.015			Site 15	5	CBE-T1.53	-37.87
Site 14	20	CBE-T1.6	-0.01			Site 15	5	CBE-T1.6	-40.01
Site 14	20	CBE-T1.7	-0.01			Site 15	5	CBE-T1.7	-38.4667
Site 15	1	CBE-T1.1	0.35			Site 15	11	CBE-T1.1	-0.646667
Site 15	1	CBE-T1.13	0.423333			Site 15	11	CBE-T1.13	-0.613333
Site 15	1	CBE-T1.14	0.123333			Site 15	11	CBE-T1.14	-0.643333
Site 15	1	CBE-T1.18	0.24			Site 15	11	CBE-T1.18	-0.643333
Site 15	1	CBE-T1.2	0.373333			Site 15	11	CBE-T1.2	-0.65
Site 15	1	CBE-T1.20	0.306667			Site 15	11	CBE-T1.20	-0.646667
Site 15	1	CBE-T1.21	0.303333			Site 15	11	CBE-T1.21	-0.646667
Site 15	1	CBE-T1.27	0.216667			Site 15	11	CBE-T1.27	-0.636667
Site 15	1	CBE-T1.28	0.246667			Site 15	11	CBE-T1.28	-0.65
Site 15	1	CBE-T1.29	0.666667			Site 15	11	CBE-T1.29	-0.643333
Site 15	1	CBE-T1.3	0.213333			Site 15	11	CBE-T1.3	-0.64
Site 15	1	CBE-T1.30	0.413333			Site 15	11	CBE-T1.30	-0.646667
Site 15	1	CBE-T1.31	0.416667			Site 15	11	CBE-T1.31	-0.646667
Site 15	1	CBE-T1.32	0.326667			Site 15	11	CBE-T1.32	-0.633333
Site 15	1	CBE-T1.4	0.413333			Site 15	11	CBE-T1.4	-0.64
Site 15	1	CBE-T1.45	0.356667			Site 15	11	CBE-T1.45	-0.633333
Site 15	1	CBE-T1.46	0.266667			Site 15	11	CBE-T1.46	-0.636667
Site 15	1	CBE-T1.48	0.373333			Site 15	11	CBE-T1.48	-0.64
Site 15	1	CBE-T1.49	0.206667			Site 15	11	CBE-T1.49	-0.646667
Site 15	1	CBE-T1.5	0.283333			Site 15	11	CBE-T1.5	-0.643333
Site 15	1	CBE-T1.52	0.25			Site 15	11	CBE-T1.52	-0.636667
Site 15	1	CBE-T1.53	0.353333			Site 15	11	CBE-T1.53	-0.646667
Site 15	1	CBE-T1.6	0.35			Site 15	11	CBE-T1.6	-0.64
Site 15	1	CBE-T1.7	0.236667			Site 15	11	CBE-T1.7	-0.65
Site 15	2	CBE-T1.1	4.27			Site 15	16	CBE-T1.1	0.00666667
Site 15	2	CBE-T1.13	5.85			Site 15	16	CBE-T1.13	-0.00333333
Site 15	2	CBE-T1.14	3.06333			Site 15	16	CBE-T1.14	0
Site 15	2	CBE-T1.18	6.19333			Site 15	16	CBE-T1.18	0
Site 15	2	CBE-T1.2	7.14333			Site 15	16	CBE-T1.2	0.00666667
Site 15	2	CBE-T1.20	6.28333			Site 15	16	CBE-T1.20	0.00333333
Site 15	2	CBE-T1.21	7.26333			Site 15	16	CBE-T1.21	0
Site 15	2	CBE-T1.27	4.63333			Site 15	16	CBE-T1.27	0
Site 15	2	CBE-T1.28	5.06333			Site 15	16	CBE-T1.28	0.00666667
Site 15	2	CBE-T1.29	6.1			Site 15	16	CBE-T1.29	0.00333333
Site 15	2	CBE-T1.3	3.13333			Site 15	16	CBE-T1.3	0.00333333
Site 15	2	CBE-T1.30	5.62667			Site 15	16	CBE-T1.30	0.00333333
Site 15	2	CBE-T1.31	6.81			Site 15	16	CBE-T1.31	0.00333333
Site 15	2	CBE-T1.32	4.97667			Site 15	16	CBE-T1.32	0
Site 15	2	CBE-T1.4	4.06			Site 15	16	CBE-T1.4	-0.00333333
Site 15	2	CBE-T1.45	5.83			Site 15	16	CBE-T1.45	0.00666667
Site 15	2	CBE-T1.46	4.42667			Site 15	16	CBE-T1.46	0
Site 15	2	CBE-T1.48	5.33			Site 15	16	CBE-T1.48	0.00666667
Site 15	2	CBE-T1.49	4.37			Site 15	16	CBE-T1.49	0
Site 15	2	CBE-T1.5	3.38			Site 15	16	CBE-T1.5	0.00333333
Site 15	2	CBE-T1.52	5.82333			Site 15	16	CBE-T1.52	0.00333333
Site 15	2	CBE-T1.53	4.79333			Site 15	16	CBE-T1.53	0.00333333
Site 15	2	CBE-T1.6	5.12333			Site 15	16	CBE-T1.6	0.01
Site 15	2	CBE-T1.7	3.73667			Site 15	16	CBE-T1.7	0.00333333
Site 15	4	CBE-T1.1	38.99			Site 15	18	CBE-T1.1	0
Site 15	4	CBE-T1.13	40.4467			Site 15	18	CBE-T1.13	-0.00666667
Site 15	4	CBE-T1.14	35.83			Site 15	18	CBE-T1.14	-0.00333333
Site 15	4	CBE-T1.18	46.9367			Site 15	18	CBE-T1.18	0
Site 15	4	CBE-T1.2	48.8133			Site 15	18	CBE-T1.2	-0.00333333
Site 15	4	CBE-T1.20	48.7867			Site 15	18	CBE-T1.20	-0.00666667
Site 15	4	CBE-T1.21	52.58			Site 15	18	CBE-T1.21	0
Site 15	4	CBE-T1.27	38.5467			Site 15	18	CBE-T1.27	0
Site 15	4	CBE-T1.28	48.0767			Site 15	18	CBE-T1.28	0
Site 15	4	CBE-T1.29	46.47			Site 15	18	CBE-T1.29	-0.00333333
Site 15	4	CBE-T1.3	36.26			Site 15	18	CBE-T1.3	0
Site 15	4	CBE-T1.30	45.22			Site 15	18	CBE-T1.30	0
Site 15	4	CBE-T1.31	39.2333			Site 15	18	CBE-T1.31	-0.00333333
Site 15	4	CBE-T1.32	43.33			Site 15	18	CBE-T1.32	-0.00333333
Site 15	4	CBE-T1.4	39.7667			Site 15	18	CBE-T1.4	0
Site 15	4	CBE-T1.45	49.7133			Site 15	18	CBE-T1.45	0
Site 15	4	CBE-T1.46	44.89			Site 15	18	CBE-T1.46	-0.01
Site 15	4	CBE-T1.48	48.5			Site 15	18	CBE-T1.48	-0.00333333
Site 15	4	CBE-T1.49	44.9133			Site 15	18	CBE-T1.49	-0.00333333
Site 15	4	CBE-T1.5	36.2233			Site 15	18	CBE-T1.5	0
Site 15	4	CBE-T1.52	47.41			Site 15	18	CBE-T1.52	-0.00333333
Site 15	4	CBE-T1.53	43.08			Site 15	18	CBE-T1.53	0
Site 15	4	CBE-T1.6	38.7367			Site 15	18	CBE-T1.6	0
Site 15	4	CBE-T1.7	40.3133			Site 15	18	CBE-T1.7	-0.00333333
Site 15	17	CBE-T1.1	0.0266667			Site 16	4	CBE-T1.1	-54.22
Site 15	17	CBE-T1.13	0.00666667			Site 16	4	CBE-T1.13	-54.5567
Site 15	17	CBE-T1.14	-0.01			Site 16	4	CBE-T1.14	-53.8633
Site 15	17	CBE-T1.18	-0.01			Site 16	4	CBE-T1.18	-54.3067
Site 15	17	CBE-T1.2	0.00333333			Site 16	4	CBE-T1.2	-54.6033
Site 15	17	CBE-T1.20	-0.00666667			Site 16	4	CBE-T1.20	-54.2967
Site 15	17	CBE-T1.21	0.0133333			Site 16	4	CBE-T1.21	-53.3067
Site 15	17	CBE-T1.27	-0.00666667			Site 16	4	CBE-T1.27	-54.4633
Site 15	17	CBE-T1.28	0.01			Site 16	4	CBE-T1.28	-54
Site 15	17	CBE-T1.29	-0.01			Site 16	4	CBE-T1.29	-53.2333
Site 15	17	CBE-T1.3	-0.00333333			Site 16	4	CBE-T1.3	-54.4367
Site 15	17	CBE-T1.30	-0.01			Site 16	4	CBE-T1.30	-54.0167
Site 15	17	CBE-T1.31	-0.00333333			Site 16	4	CBE-T1.31	-54.5267
Site 15	17	CBE-T1.32	0			Site 16	4	CBE-T1.32	-54.1567
Site 15	17	CBE-T1.4	-0.0133333			Site 16	4	CBE-T1.4	-53.8667
Site 15	17	CBE-T1.45	0			Site 16	4	CBE-T1.45	-52.7333
Site 15	17	CBE-T1.46	3.46945e-18			Site 16	4	CBE-T1.46	-54.0633
Site 15	17	CBE-T1.48	-0.00666667			Site 16	4	CBE-T1.48	-54.0667
Site 15	17	CBE-T1.49	0			Site 16	4	CBE-T1.49	-52.7433
Site 15	17	CBE-T1.5	-0.00666667			Site 16	4	CBE-T1.5	-54.5033
Site 15	17	CBE-T1.52	-0.01			Site 16	4	CBE-T1.52	-54.4667
Site 15	17	CBE-T1.53	-0.00666667			Site 16	4	CBE-T1.53	-53.1733
Site 15	17	CBE-T1.6	0.00333333			Site 16	4	CBE-T1.6	-54.6033
Site 15	17	CBE-T1.7	0.00333333			Site 16	4	CBE-T1.7	-54.39
Site 16	1	CBE-T1.1	0.536667			Site 16	10	CBE-T1.1	-9.17333
Site 16	1	CBE-T1.13	0.526667			Site 16	10	CBE-T1.13	-9.15333
Site 16	1	CBE-T1.14	0.783333			Site 16	10	CBE-T1.14	-9.17333
Site 16	1	CBE-T1.18	1.27			Site 16	10	CBE-T1.18	-9.18
Site 16	1	CBE-T1.2	0.746667			Site 16	10	CBE-T1.2	-9.17667
Site 16	1	CBE-T1.20	1.44333			Site 16	10	CBE-T1.20	-9.15667
Site 16	1	CBE-T1.21	1.85667			Site 16	10	CBE-T1.21	-9.17
Site 16	1	CBE-T1.27	1.04667			Site 16	10	CBE-T1.27	-9.18333
Site 16	1	CBE-T1.28	1.27333			Site 16	10	CBE-T1.28	-9.13667
Site 16	1	CBE-T1.29	1.81			Site 16	10	CBE-T1.29	-9.11667
Site 16	1	CBE-T1.3	0.483333			Site 16	10	CBE-T1.3	-9.17
Site 16	1	CBE-T1.30	1.48			Site 16	10	CBE-T1.30	-9.18
Site 16	1	CBE-T1.31	1.38			Site 16	10	CBE-T1.31	-9.15667
Site 16	1	CBE-T1.32	1.43667			Site 16	10	CBE-T1.32	-9.15
Site 16	1	CBE-T1.4	0.456667			Site 16	10	CBE-T1.4	-9.16
Site 16	1	CBE-T1.45	1.75667			Site 16	10	CBE-T1.45	-9.05667
Site 16	1	CBE-T1.46	1.25333			Site 16	10	CBE-T1.46	-9.15
Site 16	1	CBE-T1.48	1.34333			Site 16	10	CBE-T1.48	-9.13667
Site 16	1	CBE-T1.49	1.78667			Site 16	10	CBE-T1.49	-9.14
Site 16	1	CBE-T1.5	0.456667			Site 16	10	CBE-T1.5	-9.17
Site 16	1	CBE-T1.52	1.19667			Site 16	10	CBE-T1.52	-9.17
Site 16	1	CBE-T1.53	1.42667			Site 16	10	CBE-T1.53	-9.16
Site 16	1	CBE-T1.6	0.573333			Site 16	10	CBE-T1.6	-9.17333
Site 16	1	CBE-T1.7	0.376667			Site 16	10	CBE-T1.7	-9.16333
Site 16	2	CBE-T1.1	11.0467			Site 16	18	CBE-T1.1	-0.0333333
Site 16	2	CBE-T1.13	11.3267			Site 16	18	CBE-T1.13	-0.0366667
Site 16	2	CBE-T1.14	12.5267			Site 16	18	CBE-T1.14	-0.0333333
Site 16	2	CBE-T1.18	34.4333			Site 16	18	CBE-T1.18	-0.0266667
Site 16	2	CBE-T1.2	22.4233			Site 16	18	CBE-T1.2	-0.0366667
Site 16	2	CBE-T1.20	34.81			Site 16	18	CBE-T1.20	-0.0333333
Site 16	2	CBE-T1.21	29.8767			Site 16	18	CBE-T1.21	-0.0366667
Site 16	2	CBE-T1.27	21.6533			Site 16	18	CBE-T1.27	-0.0266667
Site 16	2	CBE-T1.28	38.8533			Site 16	18	CBE-T1.28	-0.0366667
Site 16	2	CBE-T1.29	38.01			Site 16	18	CBE-T1.29	-0.03
Site 16	2	CBE-T1.3	9.89			Site 16	18	CBE-T1.3	-0.0266667
Site 16	2	CBE-T1.30	35.9333			Site 16	18	CBE-T1.30	-0.03
Site 16	2	CBE-T1.31	41.93			Site 16	18	CBE-T1.31	-0.04
Site 16	2	CBE-T1.32	33.53			Site 16	18	CBE-T1.32	-0.0466667
Site 16	2	CBE-T1.4	9.08333			Site 16	18	CBE-T1.4	-0.0333333
Site 16	2	CBE-T1.45	36.9767			Site 16	18	CBE-T1.45	-0.02
Site 16	2	CBE-T1.46	36.8433			Site 16	18	CBE-T1.46	-0.0333333
Site 16	2	CBE-T1.48	32.75			Site 16	18	CBE-T1.48	-0.03
Site 16	2	CBE-T1.49	27.6767			Site 16	18	CBE-T1.49	-0.0433333
Site 16	2	CBE-T1.5	9.88667			Site 16	18	CBE-T1.5	-0.03
Site 16	2	CBE-T1.52	39.5433			Site 16	18	CBE-T1.52	-0.04
Site 16	2	CBE-T1.53	17.3833			Site 16	18	CBE-T1.53	-0.0433333
Site 16	2	CBE-T1.6	12.3333			Site 16	18	CBE-T1.6	-0.04
Site 16	2	CBE-T1.7	9.20667			Site 16	18	CBE-T1.7	-0.0266667
Site 16	3	CBE-T1.1	28.9			Site 16	21	CBE-T1.1	0.0133333
Site 16	3	CBE-T1.13	24.52			Site 16	21	CBE-T1.13	0.00666667
Site 16	3	CBE-T1.14	39.8733			Site 16	21	CBE-T1.14	0.00333333
Site 16	3	CBE-T1.18	49.9533			Site 16	21	CBE-T1.18	0.00666667
Site 16	3	CBE-T1.2	31.2267			Site 16	21	CBE-T1.2	0.00333333
Site 16	3	CBE-T1.20	54.33			Site 16	21	CBE-T1.20	1.38778e-17
Site 16	3	CBE-T1.21	54.9067			Site 16	21	CBE-T1.21	-0.00333333
Site 16	3	CBE-T1.27	50.82			Site 16	21	CBE-T1.27	-0.0133333
Site 16	3	CBE-T1.28	51.1267			Site 16	21	CBE-T1.28	0.00333333
Site 16	3	CBE-T1.29	50.63			Site 16	21	CBE-T1.29	-0.00333333
Site 16	3	CBE-T1.3	27.4767			Site 16	21	CBE-T1.3	0.00666667
Site 16	3	CBE-T1.30	46.2167			Site 16	21	CBE-T1.30	-0.00666667
Site 16	3	CBE-T1.31	49.87			Site 16	21	CBE-T1.31	-0.00333333
Site 16	3	CBE-T1.32	48.3467			Site 16	21	CBE-T1.32	-0.00666667
Site 16	3	CBE-T1.4	26.3233			Site 16	21	CBE-T1.4	0.0133333
Site 16	3	CBE-T1.45	51.2467			Site 16	21	CBE-T1.45	0.00333333
Site 16	3	CBE-T1.46	50.4733			Site 16	21	CBE-T1.46	1.38778e-17
Site 16	3	CBE-T1.48	48.8767			Site 16	21	CBE-T1.48	0.00333333
Site 16	3	CBE-T1.49	48.8133			Site 16	21	CBE-T1.49	-0.00333333
Site 16	3	CBE-T1.5	26.4033			Site 16	21	CBE-T1.5	0.00333333
Site 16	3	CBE-T1.52	50.3633			Site 16	21	CBE-T1.52	0.00333333
Site 16	3	CBE-T1.53	48.4233			Site 16	21	CBE-T1.53	-0.01
Site 16	3	CBE-T1.6	27.6367			Site 16	21	CBE-T1.6	-0.00333333
Site 16	3	CBE-T1.7	26.5733			Site 16	21	CBE-T1.7	1.38778e-17
Site 16	6	CBE-T1.1	9.57667			Site 17	8	CBE-T1.1	-14.35
Site 16	6	CBE-T1.13	8.41333			Site 17	8	CBE-T1.13	-14.3333
Site 16	6	CBE-T1.14	16.3667			Site 17	8	CBE-T1.14	-14.3433
Site 16	6	CBE-T1.18	22.5667			Site 17	8	CBE-T1.18	-14.3467
Site 16	6	CBE-T1.2	12.8267			Site 17	8	CBE-T1.2	-14.3167
Site 16	6	CBE-T1.20	30.16			Site 17	8	CBE-T1.20	-14.3367
Site 16	6	CBE-T1.21	32.8233			Site 17	8	CBE-T1.21	-14.3233
Site 16	6	CBE-T1.27	19.78			Site 17	8	CBE-T1.27	-14.33
Site 16	6	CBE-T1.28	22.68			Site 17	8	CBE-T1.28	-14.3467
Site 16	6	CBE-T1.29	23.7067			Site 17	8	CBE-T1.29	-14.2833
Site 16	6	CBE-T1.3	9.45333			Site 17	8	CBE-T1.3	-14.3267
Site 16	6	CBE-T1.30	21.1733			Site 17	8	CBE-T1.30	-14.33
Site 16	6	CBE-T1.31	21.6567			Site 17	8	CBE-T1.31	-14.3167
Site 16	6	CBE-T1.32	24.7767			Site 17	8	CBE-T1.32	-14.3533
Site 16	6	CBE-T1.4	8.28			Site 17	8	CBE-T1.4	-14.2433
Site 16	6	CBE-T1.45	23.4333			Site 17	8	CBE-T1.45	-14.3333
Site 16	6	CBE-T1.46	22.9267			Site 17	8	CBE-T1.46	-14.3467
Site 16	6	CBE-T1.48	25.6367			Site 17	8	CBE-T1.48	-14.3433
Site 16	6	CBE-T1.49	28.7633			Site 17	8	CBE-T1.49	-14.2867
Site 16	6	CBE-T1.5	8.98			Site 17	8	CBE-T1.5	-14.3367
Site 16	6	CBE-T1.52	22.1267			Site 17	8	CBE-T1.52	-14.3333
Site 16	6	CBE-T1.53	20.42			Site 17	8	CBE-T1.53	-14.3167
Site 16	6	CBE-T1.6	9.86			Site 17	8	CBE-T1.6	-14.32
Site 16	6	CBE-T1.7	10.47			Site 17	8	CBE-T1.7	-14.33
Site 16	8	CBE-T1.1	25.2267			Site 17	14	CBE-T1.1	-0.163333
Site 16	8	CBE-T1.13	21.76			Site 17	14	CBE-T1.13	-0.163333
Site 16	8	CBE-T1.14	37.71			Site 17	14	CBE-T1.14	-0.166667
Site 16	8	CBE-T1.18	45.31			Site 17	14	CBE-T1.18	-0.166667
Site 16	8	CBE-T1.2	28.59			Site 17	14	CBE-T1.2	-0.166667
Site 16	8	CBE-T1.20	53.2533			Site 17	14	CBE-T1.20	-0.16
Site 16	8	CBE-T1.21	46.65			Site 17	14	CBE-T1.21	-0.166667
Site 16	8	CBE-T1.27	46.4633			Site 17	14	CBE-T1.27	-0.16
Site 16	8	CBE-T1.28	44.3867			Site 17	14	CBE-T1.28	-0.17
Site 16	8	CBE-T1.29	43.8133			Site 17	14	CBE-T1.29	-0.166667
Site 16	8	CBE-T1.3	23.29			Site 17	14	CBE-T1.3	-0.16
Site 16	8	CBE-T1.30	41.32			Site 17	14	CBE-T1.30	-0.16
Site 16	8	CBE-T1.31	45.6033			Site 17	14	CBE-T1.31	-0.16
Site 16	8	CBE-T1.32	46.6633			Site 17	14	CBE-T1.32	-0.16
Site 16	8	CBE-T1.4	21.75			Site 17	14	CBE-T1.4	-0.163333
Site 16	8	CBE-T1.45	42.1633			Site 17	14	CBE-T1.45	-0.17
Site 16	8	CBE-T1.46	42.4333			Site 17	14	CBE-T1.46	-0.163333
Site 16	8	CBE-T1.48	45.7967			Site 17	14	CBE-T1.48	-0.163333
Site 16	8	CBE-T1.49	39.3433			Site 17	14	CBE-T1.49	-0.166667
Site 16	8	CBE-T1.5	23.8533			Site 17	14	CBE-T1.5	-0.163333
Site 16	8	CBE-T1.52	42.8033			Site 17	14	CBE-T1.52	-0.166667
Site 16	8	CBE-T1.53	41.2767			Site 17	14	CBE-T1.53	-0.163333
Site 16	8	CBE-T1.6	25.52			Site 17	14	CBE-T1.6	-0.17
Site 16	8	CBE-T1.7	26.3367			Site 17	14	CBE-T1.7	-0.166667
Site 16	9	CBE-T1.1	9.65333			Site 17	17	CBE-T1.1	-0.0166667
Site 16	9	CBE-T1.13	9.07667			Site 17	17	CBE-T1.13	-0.00666667
Site 16	9	CBE-T1.14	16.8933			Site 17	17	CBE-T1.14	-0.0133333
Site 16	9	CBE-T1.18	21.8267			Site 17	17	CBE-T1.18	-0.0166667
Site 16	9	CBE-T1.2	13.5967			Site 17	17	CBE-T1.2	-0.0166667
Site 16	9	CBE-T1.20	32.46			Site 17	17	CBE-T1.20	-0.0166667
Site 16	9	CBE-T1.21	25.77			Site 17	17	CBE-T1.21	-0.00666667
Site 16	9	CBE-T1.27	19.47			Site 17	17	CBE-T1.27	-0.0166667
Site 16	9	CBE-T1.28	18.77			Site 17	17	CBE-T1.28	-0.01
Site 16	9	CBE-T1.29	20.8733			Site 17	17	CBE-T1.29	-0.0133333
Site 16	9	CBE-T1.3	9.10667			Site 17	17	CBE-T1.3	-0.0166667
Site 16	9	CBE-T1.30	18.0767			Site 17	17	CBE-T1.30	-0.0133333
Site 16	9	CBE-T1.31	20.14			Site 17	17	CBE-T1.31	-0.0133333
Site 16	9	CBE-T1.32	25.8			Site 17	17	CBE-T1.32	-0.0166667
Site 16	9	CBE-T1.4	8.46667			Site 17	17	CBE-T1.4	-0.00666667
Site 16	9	CBE-T1.45	18.78			Site 17	17	CBE-T1.45	-0.0133333
Site 16	9	CBE-T1.46	17.95			Site 17	17	CBE-T1.46	-0.0166667
Site 16	9	CBE-T1.48	22.9367			Site 17	17	CBE-T1.48	-0.00666667
Site 16	9	CBE-T1.49	18.93			Site 17	17	CBE-T1.49	-0.0133333
Site 16	9	CBE-T1.5	8.93			Site 17	17	CBE-T1.5	-0.0133333
Site 16	9	CBE-T1.52	16.7567			Site 17	17	CBE-T1.52	-0.01
Site 16	9	CBE-T1.53	18.6233			Site 17	17	CBE-T1.53	-0.0133333
Site 16	9	CBE-T1.6	11.0233			Site 17	17	CBE-T1.6	-0.01
Site 16	9	CBE-T1.7	12.3233			Site 17	17	CBE-T1.7	-0.0133333
Site 16	12	CBE-T1.1	0.0833333			Site 17	21	CBE-T1.1	0
Site 16	12	CBE-T1.13	0.11			Site 17	21	CBE-T1.13	0.00333333
Site 16	12	CBE-T1.14	0.156667			Site 17	21	CBE-T1.14	0
Site 16	12	CBE-T1.18	0.13			Site 17	21	CBE-T1.18	-0.00333333
Site 16	12	CBE-T1.2	0.153333			Site 17	21	CBE-T1.2	0
Site 16	12	CBE-T1.20	0.37			Site 17	21	CBE-T1.20	0.00666667
Site 16	12	CBE-T1.21	0.393333			Site 17	21	CBE-T1.21	0
Site 16	12	CBE-T1.27	0.143333			Site 17	21	CBE-T1.27	0.00333333
Site 16	12	CBE-T1.28	0.27			Site 17	21	CBE-T1.28	0.00666667
Site 16	12	CBE-T1.29	0.37			Site 17	21	CBE-T1.29	0
Site 16	12	CBE-T1.3	0.0733333			Site 17	21	CBE-T1.3	0
Site 16	12	CBE-T1.30	0.166667			Site 17	21	CBE-T1.30	0
Site 16	12	CBE-T1.31	0.39			Site 17	21	CBE-T1.31	-0.00333333
Site 16	12	CBE-T1.32	0.25			Site 17	21	CBE-T1.32	0.00333333
Site 16	12	CBE-T1.4	0.0966667			Site 17	21	CBE-T1.4	0.00333333
Site 16	12	CBE-T1.45	0.28			Site 17	21	CBE-T1.45	0
Site 16	12	CBE-T1.46	0.18			Site 17	21	CBE-T1.46	0
Site 16	12	CBE-T1.48	0.373333			Site 17	21	CBE-T1.48	0
Site 16	12	CBE-T1.49	0.303333			Site 17	21	CBE-T1.49	0
Site 16	12	CBE-T1.5	0.0566667			Site 17	21	CBE-T1.5	-0.00333333
Site 16	12	CBE-T1.52	0.31			Site 17	21	CBE-T1.52	0
Site 16	12	CBE-T1.53	0.326667			Site 17	21	CBE-T1.53	0
Site 16	12	CBE-T1.6	0.0966667			Site 17	21	CBE-T1.6	0.00333333
Site 16	12	CBE-T1.7	0.0866667			Site 17	21	CBE-T1.7	0
Site 16	13	CBE-T1.1	0.02			Site 18	3	CBE-T1.1	-24.81
Site 16	13	CBE-T1.13	0.01			Site 18	3	CBE-T1.13	-24.93
Site 16	13	CBE-T1.14	0			Site 18	3	CBE-T1.14	-24.9367
Site 16	13	CBE-T1.18	0.0166667			Site 18	3	CBE-T1.18	-24.9867
Site 16	13	CBE-T1.2	0.01			Site 18	3	CBE-T1.2	-24.7067
Site 16	13	CBE-T1.20	0.0266667			Site 18	3	CBE-T1.20	-24.9233
Site 16	13	CBE-T1.21	0.01			Site 18	3	CBE-T1.21	-24.4133
Site 16	13	CBE-T1.27	0.00666667			Site 18	3	CBE-T1.27	-25.0667
Site 16	13	CBE-T1.28	0.0233333			Site 18	3	CBE-T1.28	-24.91
Site 16	13	CBE-T1.29	0.00333333			Site 18	3	CBE-T1.29	-24.3933
Site 16	13	CBE-T1.3	0.00666667			Site 18	3	CBE-T1.3	-25.02
Site 16	13	CBE-T1.30	0.0166667			Site 18	3	CBE-T1.30	-24.9267
Site 16	13	CBE-T1.31	0.02			Site 18	3	CBE-T1.31	-24.9667
Site 16	13	CBE-T1.32	0.03			Site 18	3	CBE-T1.32	-24.83
Site 16	13	CBE-T1.4	0.01			Site 18	3	CBE-T1.4	-24.5
Site 16	13	CBE-T1.45	0.01			Site 18	3	CBE-T1.45	-23.98
Site 16	13	CBE-T1.46	0.01			Site 18	3	CBE-T1.46	-24.95
Site 16	13	CBE-T1.48	0.0366667			Site 18	3	CBE-T1.48	-24.6933
Site 16	13	CBE-T1.49	0.0233333			Site 18	3	CBE-T1.49	-24.49
Site 16	13	CBE-T1.5	0.00666667			Site 18	3	CBE-T1.5	-25.0767
Site 16	13	CBE-T1.52	0.04			Site 18	3	CBE-T1.52	-25.0967
Site 16	13	CBE-T1.53	0.0133333			Site 18	3	CBE-T1.53	-24.3867
Site 16	13	CBE-T1.6	0.0233333			Site 18	3	CBE-T1.6	-25.0433
Site 16	13	CBE-T1.7	0.0133333			Site 18	3	CBE-T1.7	-24.81
Site 16	15	CBE-T1.1	-0.00333333			Site 18	8	CBE-T1.1	-8.62333
Site 16	15	CBE-T1.13	-0.00666667			Site 18	8	CBE-T1.13	-8.61667
Site 16	15	CBE-T1.14	-0.01			Site 18	8	CBE-T1.14	-8.62667
Site 16	15	CBE-T1.18	0.00333333			Site 18	8	CBE-T1.18	-8.63333
Site 16	15	CBE-T1.2	0.00333333			Site 18	8	CBE-T1.2	-8.61
Site 16	15	CBE-T1.20	0.0233333			Site 18	8	CBE-T1.20	-8.64
Site 16	15	CBE-T1.21	0.0133333			Site 18	8	CBE-T1.21	-8.63
Site 16	15	CBE-T1.27	0			Site 18	8	CBE-T1.27	-8.63
Site 16	15	CBE-T1.28	0.01			Site 18	8	CBE-T1.28	-8.63
Site 16	15	CBE-T1.29	0.0166667			Site 18	8	CBE-T1.29	-8.57333
Site 16	15	CBE-T1.3	-0.00666667			Site 18	8	CBE-T1.3	-8.58333
Site 16	15	CBE-T1.30	0			Site 18	8	CBE-T1.30	-8.61333
Site 16	15	CBE-T1.31	0			Site 18	8	CBE-T1.31	-8.62333
Site 16	15	CBE-T1.32	0.0133333			Site 18	8	CBE-T1.32	-8.60333
Site 16	15	CBE-T1.4	-0.00333333			Site 18	8	CBE-T1.4	-8.62333
Site 16	15	CBE-T1.45	-0.00333333			Site 18	8	CBE-T1.45	-8.59333
Site 16	15	CBE-T1.46	0.0166667			Site 18	8	CBE-T1.46	-8.63
Site 16	15	CBE-T1.48	0.02			Site 18	8	CBE-T1.48	-8.58
Site 16	15	CBE-T1.49	0.00666667			Site 18	8	CBE-T1.49	-8.62
Site 16	15	CBE-T1.5	-0.01			Site 18	8	CBE-T1.5	-8.63333
Site 16	15	CBE-T1.52	0.00666667			Site 18	8	CBE-T1.52	-8.62667
Site 16	15	CBE-T1.53	-0.00333333			Site 18	8	CBE-T1.53	-8.59
Site 16	15	CBE-T1.6	-0.00333333			Site 18	8	CBE-T1.6	-8.6
Site 16	15	CBE-T1.7	-0.00333333			Site 18	8	CBE-T1.7	-8.61667
Site 17	0	CBE-T1.1	0.216667			Site 18	18	CBE-T1.1	-0.00666667
Site 17	0	CBE-T1.13	0.39			Site 18	18	CBE-T1.13	-0.00666667
Site 17	0	CBE-T1.14	0.123333			Site 18	18	CBE-T1.14	-0.00666667
Site 17	0	CBE-T1.18	0.45			Site 18	18	CBE-T1.18	-0.01
Site 17	0	CBE-T1.2	0.466667			Site 18	18	CBE-T1.2	-0.01
Site 17	0	CBE-T1.20	0.52			Site 18	18	CBE-T1.20	0
Site 17	0	CBE-T1.21	1.12			Site 18	18	CBE-T1.21	0.01
Site 17	0	CBE-T1.27	0.163333			Site 18	18	CBE-T1.27	-0.00666667
Site 17	0	CBE-T1.28	0.35			Site 18	18	CBE-T1.28	-0.00666667
Site 17	0	CBE-T1.29	0.733333			Site 18	18	CBE-T1.29	-0.01
Site 17	0	CBE-T1.3	0.176667			Site 18	18	CBE-T1.3	-0.0133333
Site 17	0	CBE-T1.30	0.713333			Site 18	18	CBE-T1.30	-0.00333333
Site 17	0	CBE-T1.31	0.563333			Site 18	18	CBE-T1.31	-0.00666667
Site 17	0	CBE-T1.32	0.526667			Site 18	18	CBE-T1.32	-0.00333333
Site 17	0	CBE-T1.4	0.29			Site 18	18	CBE-T1.4	-0.00666667
Site 17	0	CBE-T1.45	0.54			Site 18	18	CBE-T1.45	-0.00333333
Site 17	0	CBE-T1.46	0.5			Site 18	18	CBE-T1.46	0
Site 17	0	CBE-T1.48	0.45			Site 18	18	CBE-T1.48	-0.00666667
Site 17	0	CBE-T1.49	0.68			Site 18	18	CBE-T1.49	0
Site 17	0	CBE-T1.5	0.22			Site 18	18	CBE-T1.5	-0.00666667
Site 17	0	CBE-T1.52	0.48			Site 18	18	CBE-T1.52	-0.00333333
Site 17	0	CBE-T1.53	0.253333			Site 18	18	CBE-T1.53	-0.01
Site 17	0	CBE-T1.6	0.256667			Site 18	18	CBE-T1.6	-0.01
Site 17	0	CBE-T1.7	0.2			Site 18	18	CBE-T1.7	-0.00666667
Site 17	2	CBE-T1.1	11.6167			Site 19	5	CBE-T1.1	-43.6433
Site 17	2	CBE-T1.13	12.5233			Site 19	5	CBE-T1.13	-46
Site 17	2	CBE-T1.14	9.78			Site 19	5	CBE-T1.14	-47.6967
Site 17	2	CBE-T1.18	11.2867			Site 19	5	CBE-T1.18	-39.14
Site 17	2	CBE-T1.2	13.77			Site 19	5	CBE-T1.2	-41.67
Site 17	2	CBE-T1.20	15.8767			Site 19	5	CBE-T1.20	-46.41
Site 17	2	CBE-T1.21	11.5167			Site 19	5	CBE-T1.21	-46.8633
Site 17	2	CBE-T1.27	7.34			Site 19	5	CBE-T1.27	-46.0133
Site 17	2	CBE-T1.28	8.83333			Site 19	5	CBE-T1.28	-37.6867
Site 17	2	CBE-T1.29	14.2167			Site 19	5	CBE-T1.29	-32.8367
Site 17	2	CBE-T1.3	6.67667			Site 19	5	CBE-T1.3	-42.62
Site 17	2	CBE-T1.30	12.4967			Site 19	5	CBE-T1.30	-38.37
Site 17	2	CBE-T1.31	15.8467			Site 19	5	CBE-T1.31	-43.9333
Site 17	2	CBE-T1.32	13.2033			Site 19	5	CBE-T1.32	-45.9967
Site 17	2	CBE-T1.4	11.3433			Site 19	5	CBE-T1.4	-39.8533
Site 17	2	CBE-T1.45	11.09			Site 19	5	CBE-T1.45	-32.66
Site 17	2	CBE-T1.46	9.93333			Site 19	5	CBE-T1.46	-37.6833
Site 17	2	CBE-T1.48	11.2767			Site 19	5	CBE-T1.48	-44.6533
Site 17	2	CBE-T1.49	7.63333			Site 19	5	CBE-T1.49	-46.8233
Site 17	2	CBE-T1.5	9.65333			Site 19	5	CBE-T1.5	-42.4
Site 17	2	CBE-T1.52	10.8933			Site 19	5	CBE-T1.52	-41.36
Site 17	2	CBE-T1.53	10.2933			Site 19	5	CBE-T1.53	-47.6533
Site 17	2	CBE-T1.6	11.4667			Site 19	5	CBE-T1.6	-46.1067
Site 17	2	CBE-T1.7	12.2533			Site 19	5	CBE-T1.7	-47.8267
Site 17	3	CBE-T1.1	9.87667			Site 19	14	CBE-T1.1	-2.38333
Site 17	3	CBE-T1.13	10.31			Site 19	14	CBE-T1.13	-2.38333
Site 17	3	CBE-T1.14	8.50667			Site 19	14	CBE-T1.14	-2.38
Site 17	3	CBE-T1.18	8.39333			Site 19	14	CBE-T1.18	-2.38333
Site 17	3	CBE-T1.2	9.68			Site 19	14	CBE-T1.2	-2.38333
Site 17	3	CBE-T1.20	10.83			Site 19	14	CBE-T1.20	-2.38
Site 17	3	CBE-T1.21	9.35667			Site 19	14	CBE-T1.21	-2.38
Site 17	3	CBE-T1.27	6.40667			Site 19	14	CBE-T1.27	-2.38333
Site 17	3	CBE-T1.28	6.89667			Site 19	14	CBE-T1.28	-2.37667
Site 17	3	CBE-T1.29	10.75			Site 19	14	CBE-T1.29	-2.38
Site 17	3	CBE-T1.3	5.80667			Site 19	14	CBE-T1.3	-2.38667
Site 17	3	CBE-T1.30	8.95333			Site 19	14	CBE-T1.30	-2.38333
Site 17	3	CBE-T1.31	10.6667			Site 19	14	CBE-T1.31	-2.37667
Site 17	3	CBE-T1.32	9.48333			Site 19	14	CBE-T1.32	-2.38333
Site 17	3	CBE-T1.4	9.2			Site 19	14	CBE-T1.4	-2.38667
Site 17	3	CBE-T1.45	9.21			Site 19	14	CBE-T1.45	-2.37
Site 17	3	CBE-T1.46	7.88667			Site 19	14	CBE-T1.46	-2.37667
Site 17	3	CBE-T1.48	9.18			Site 19	14	CBE-T1.48	-2.38333
Site 17	3	CBE-T1.49	6.73			Site 19	14	CBE-T1.49	-2.39
Site 17	3	CBE-T1.5	7.45333			Site 19	14	CBE-T1.5	-2.38333
Site 17	3	CBE-T1.52	9.40333			Site 19	14	CBE-T1.52	-2.38333
Site 17	3	CBE-T1.53	10.6433			Site 19	14	CBE-T1.53	-2.38
Site 17	3	CBE-T1.6	9.51667			Site 19	14	CBE-T1.6	-2.39
Site 17	3	CBE-T1.7	9.28333			Site 19	14	CBE-T1.7	-2.38
Site 17	5	CBE-T1.1	11.15			Site 19	18	CBE-T1.1	-0.0233333
Site 17	5	CBE-T1.13	12.5333			Site 19	18	CBE-T1.13	-0.0266667
Site 17	5	CBE-T1.14	10.57			Site 19	18	CBE-T1.14	-0.02
Site 17	5	CBE-T1.18	11.4633			Site 19	18	CBE-T1.18	-0.0233333
Site 17	5	CBE-T1.2	13.45			Site 19	18	CBE-T1.2	-0.0233333
Site 17	5	CBE-T1.20	16.5633			Site 19	18	CBE-T1.20	-0.0133333
Site 17	5	CBE-T1.21	11.43			Site 19	18	CBE-T1.21	-0.02
Site 17	5	CBE-T1.27	8.96667			Site 19	18	CBE-T1.27	-0.02
Site 17	5	CBE-T1.28	8.63333			Site 19	18	CBE-T1.28	-0.0233333
Site 17	5	CBE-T1.29	12.9367			Site 19	18	CBE-T1.29	-0.0233333
Site 17	5	CBE-T1.3	7.52667			Site 19	18	CBE-T1.3	-0.02
Site 17	5	CBE-T1.30	11.99			Site 19	18	CBE-T1.30	-0.0266667
Site 17	5	CBE-T1.31	14.24			Site 19	18	CBE-T1.31	-0.02
Site 17	5	CBE-T1.32	13.76			Site 19	18	CBE-T1.32	-0.02
Site 17	5	CBE-T1.4	11.28			Site 19	18	CBE-T1.4	-0.02
Site 17	5	CBE-T1.45	10.73			Site 19	18	CBE-T1.45	-0.0266667
Site 17	5	CBE-T1.46	10.0767			Site 19	18	CBE-T1.46	-0.0266667
Site 17	5	CBE-T1.48	12.4567			Site 19	18	CBE-T1.48	-0.0233333
Site 17	5	CBE-T1.49	7.68333			Site 19	18	CBE-T1.49	-0.0233333
Site 17	5	CBE-T1.5	10.34			Site 19	18	CBE-T1.5	-0.0233333
Site 17	5	CBE-T1.52	11.64			Site 19	18	CBE-T1.52	-0.02
Site 17	5	CBE-T1.53	10.3933			Site 19	18	CBE-T1.53	-0.0233333
Site 17	5	CBE-T1.6	13.25			Site 19	18	CBE-T1.6	-0.02
Site 17	5	CBE-T1.7	14.17			Site 19	18	CBE-T1.7	-0.02
Site 17	7	CBE-T1.1	16.3233			Site 2	2	CBE-T1.1	-0.295
Site 17	7	CBE-T1.13	17.9233			Site 2	2	CBE-T1.13	-0.290833
Site 17	7	CBE-T1.14	16.34			Site 2	2	CBE-T1.14	-0.2875
Site 17	7	CBE-T1.18	14.3833			Site 2	2	CBE-T1.18	-0.2925
Site 17	7	CBE-T1.2	16.57			Site 2	2	CBE-T1.2	-0.295
Site 17	7	CBE-T1.20	22.73			Site 2	2	CBE-T1.20	-0.295
Site 17	7	CBE-T1.21	13.2867			Site 2	2	CBE-T1.21	-0.2925
Site 17	7	CBE-T1.27	13.1167			Site 2	2	CBE-T1.27	-0.29
Site 17	7	CBE-T1.28	11.4933			Site 2	2	CBE-T1.28	-0.2975
Site 17	7	CBE-T1.29	16.0267			Site 2	2	CBE-T1.29	-0.29
Site 17	7	CBE-T1.3	11.85			Site 2	2	CBE-T1.3	-0.2975
Site 17	7	CBE-T1.30	15.2867			Site 2	2	CBE-T1.30	-0.2825
Site 17	7	CBE-T1.31	18.3533			Site 2	2	CBE-T1.31	-0.2875
Site 17	7	CBE-T1.32	18.44			Site 2	2	CBE-T1.32	-0.2825
Site 17	7	CBE-T1.4	15.3267			Site 2	2	CBE-T1.4	-0.2925
Site 17	7	CBE-T1.45	13.22			Site 2	2	CBE-T1.45	-0.28
Site 17	7	CBE-T1.46	13.24			Site 2	2	CBE-T1.46	-0.2975
Site 17	7	CBE-T1.48	17.0267			Site 2	2	CBE-T1.48	-0.2825
Site 17	7	CBE-T1.49	8.93333			Site 2	2	CBE-T1.49	-0.284167
Site 17	7	CBE-T1.5	15.8967			Site 2	2	CBE-T1.5	-0.2975
Site 17	7	CBE-T1.52	13.88			Site 2	2	CBE-T1.52	-0.284167
Site 17	7	CBE-T1.53	14.5567			Site 2	2	CBE-T1.53	-0.29
Site 17	7	CBE-T1.6	18.3333			Site 2	2	CBE-T1.6	-0.2925
Site 17	7	CBE-T1.7	21.97			Site 2	2	CBE-T1.7	-0.2575
Site 17	9	CBE-T1.1	1.21333			Site 2	3	CBE-T1.1	-21.8525
Site 17	9	CBE-T1.13	1.61333			Site 2	3	CBE-T1.13	-21.8292
Site 17	9	CBE-T1.14	0.903333			Site 2	3	CBE-T1.14	-21.8525
Site 17	9	CBE-T1.18	1.07333			Site 2	3	CBE-T1.18	-21.8425
Site 17	9	CBE-T1.2	1.14			Site 2	3	CBE-T1.2	-21.86
Site 17	9	CBE-T1.20	1.17			Site 2	3	CBE-T1.20	-21.8275
Site 17	9	CBE-T1.21	1.93			Site 2	3	CBE-T1.21	-21.79
Site 17	9	CBE-T1.27	0.96			Site 2	3	CBE-T1.27	-21.8575
Site 17	9	CBE-T1.28	0.99			Site 2	3	CBE-T1.28	-21.7875
Site 17	9	CBE-T1.29	1.70667			Site 2	3	CBE-T1.29	-21.745
Site 17	9	CBE-T1.3	1.02			Site 2	3	CBE-T1.3	-21.8675
Site 17	9	CBE-T1.30	1.46			Site 2	3	CBE-T1.30	-21.83
Site 17	9	CBE-T1.31	1.42333			Site 2	3	CBE-T1.31	-21.82
Site 17	9	CBE-T1.32	1.05333			Site 2	3	CBE-T1.32	-21.835
Site 17	9	CBE-T1.4	1.41333			Site 2	3	CBE-T1.4	-21.83
Site 17	9	CBE-T1.45	1.47333			Site 2	3	CBE-T1.45	-21.76
Site 17	9	CBE-T1.46	1.27333			Site 2	3	CBE-T1.46	-21.8225
Site 17	9	CBE-T1.48	1.16333			Site 2	3	CBE-T1.48	-21.8325
Site 17	9	CBE-T1.49	1.53			Site 2	3	CBE-T1.49	-21.7925
Site 17	9	CBE-T1.5	1.09333			Site 2	3	CBE-T1.5	-21.8125
Site 17	9	CBE-T1.52	1.70333			Site 2	3	CBE-T1.52	-21.8458
Site 17	9	CBE-T1.53	1.72667			Site 2	3	CBE-T1.53	-21.81
Site 17	9	CBE-T1.6	1.33333			Site 2	3	CBE-T1.6	-21.8675
Site 17	9	CBE-T1.7	1.13			Site 2	3	CBE-T1.7	-21.7925
Site 17	10	CBE-T1.1	0.116667			Site 2	5	CBE-T1.1	-54.5725
Site 17	10	CBE-T1.13	0.18			Site 2	5	CBE-T1.13	-53.8858
Site 17	10	CBE-T1.14	0.123333			Site 2	5	CBE-T1.14	-48.9025
Site 17	10	CBE-T1.18	0.143333			Site 2	5	CBE-T1.18	-39.7225
Site 17	10	CBE-T1.2	0.196667			Site 2	5	CBE-T1.2	-41.5175
Site 17	10	CBE-T1.20	0.22			Site 2	5	CBE-T1.20	-37.97
Site 17	10	CBE-T1.21	0.326667			Site 2	5	CBE-T1.21	-23.3575
Site 17	10	CBE-T1.27	0.106667			Site 2	5	CBE-T1.27	-56.2875
Site 17	10	CBE-T1.28	0.113333			Site 2	5	CBE-T1.28	-43.795
Site 17	10	CBE-T1.29	0.183333			Site 2	5	CBE-T1.29	-29.96
Site 17	10	CBE-T1.3	0.166667			Site 2	5	CBE-T1.3	-49.9875
Site 17	10	CBE-T1.30	0.16			Site 2	5	CBE-T1.30	-37.5025
Site 17	10	CBE-T1.31	0.226667			Site 2	5	CBE-T1.31	-52.3125
Site 17	10	CBE-T1.32	0.186667			Site 2	5	CBE-T1.32	-41.52
Site 17	10	CBE-T1.4	0.123333			Site 2	5	CBE-T1.4	-40.5875
Site 17	10	CBE-T1.45	0.143333			Site 2	5	CBE-T1.45	-25.625
Site 17	10	CBE-T1.46	0.163333			Site 2	5	CBE-T1.46	-45.0458
Site 17	10	CBE-T1.48	0.17			Site 2	5	CBE-T1.48	-41.465
Site 17	10	CBE-T1.49	0.226667			Site 2	5	CBE-T1.49	-28.7558
Site 17	10	CBE-T1.5	0.18			Site 2	5	CBE-T1.5	-50.385
Site 17	10	CBE-T1.52	0.243333			Site 2	5	CBE-T1.52	-53.6225
Site 17	10	CBE-T1.53	0.16			Site 2	5	CBE-T1.53	-53.23
Site 17	10	CBE-T1.6	0.2			Site 2	5	CBE-T1.6	-54.75
Site 17	10	CBE-T1.7	0.173333			Site 2	5	CBE-T1.7	-46.915
Site 17	11	CBE-T1.1	0.0833333			Site 2	7	CBE-T1.1	-55.4
Site 17	11	CBE-T1.13	0.0433333			Site 2	7	CBE-T1.13	-55.4875
Site 17	11	CBE-T1.14	0.0433333			Site 2	7	CBE-T1.14	-54.34
Site 17	11	CBE-T1.18	0.0333333			Site 2	7	CBE-T1.18	-55.44
Site 17	11	CBE-T1.2	0.0633333			Site 2	7	CBE-T1.2	-55.4025
Site 17	11	CBE-T1.20	0.06			Site 2	7	CBE-T1.20	-55.3325
Site 17	11	CBE-T1.21	0.17			Site 2	7	CBE-T1.21	-55.1175
Site 17	11	CBE-T1.27	0.0566667			Site 2	7	CBE-T1.27	-55.5625
Site 17	11	CBE-T1.28	0.0333333			Site 2	7	CBE-T1.28	-55.3925
Site 17	11	CBE-T1.29	0.126667			Site 2	7	CBE-T1.29	-55.1525
Site 17	11	CBE-T1.3	0.03			Site 2	7	CBE-T1.3	-55.505
Site 17	11	CBE-T1.30	0.0833333			Site 2	7	CBE-T1.30	-55.47
Site 17	11	CBE-T1.31	0.0966667			Site 2	7	CBE-T1.31	-55.29
Site 17	11	CBE-T1.32	0.116667			Site 2	7	CBE-T1.32	-55.485
Site 17	11	CBE-T1.4	0.04			Site 2	7	CBE-T1.4	-55.0625
Site 17	11	CBE-T1.45	0.0666667			Site 2	7	CBE-T1.45	-55.18
Site 17	11	CBE-T1.46	0.0366667			Site 2	7	CBE-T1.46	-55.4375
Site 17	11	CBE-T1.48	0.06			Site 2	7	CBE-T1.48	-55.4975
Site 17	11	CBE-T1.49	0.0866667			Site 2	7	CBE-T1.49	-55.2475
Site 17	11	CBE-T1.5	0.0266667			Site 2	7	CBE-T1.5	-55.355
Site 17	11	CBE-T1.52	0.07			Site 2	7	CBE-T1.52	-55.5375
Site 17	11	CBE-T1.53	0.0633333			Site 2	7	CBE-T1.53	-55.5175
Site 17	11	CBE-T1.6	0.0766667			Site 2	7	CBE-T1.6	-55.5475
Site 17	11	CBE-T1.7	0.07			Site 2	7	CBE-T1.7	-55.47
Site 17	18	CBE-T1.1	0			Site 2	8	CBE-T1.1	-4.3175
Site 17	18	CBE-T1.13	0			Site 2	8	CBE-T1.13	-4.28333
Site 17	18	CBE-T1.14	0			Site 2	8	CBE-T1.14	-4.3075
Site 17	18	CBE-T1.18	0			Site 2	8	CBE-T1.18	-4.315
Site 17	18	CBE-T1.2	0			Site 2	8	CBE-T1.2	-4.21
Site 17	18	CBE-T1.20	0.00666667			Site 2	8	CBE-T1.20	-4.2925
Site 17	18	CBE-T1.21	-0.00333333			Site 2	8	CBE-T1.21	-4.285
Site 17	18	CBE-T1.27	-0.00333333			Site 2	8	CBE-T1.27	-4.3125
Site 17	18	CBE-T1.28	-0.00666667			Site 2	8	CBE-T1.28	-4.2625
Site 17	18	CBE-T1.29	-0.00666667			Site 2	8	CBE-T1.29	-4.2525
Site 17	18	CBE-T1.3	0.00333333			Site 2	8	CBE-T1.3	-4.29
Site 17	18	CBE-T1.30	0.0266667			Site 2	8	CBE-T1.30	-4.315
Site 17	18	CBE-T1.31	-0.00333333			Site 2	8	CBE-T1.31	-4.3
Site 17	18	CBE-T1.32	-0.00666667			Site 2	8	CBE-T1.32	-4.3
Site 17	18	CBE-T1.4	0.0233333			Site 2	8	CBE-T1.4	-4.2625
Site 17	18	CBE-T1.45	-0.00666667			Site 2	8	CBE-T1.45	-4.2675
Site 17	18	CBE-T1.46	-0.00666667			Site 2	8	CBE-T1.46	-4.27333
Site 17	18	CBE-T1.48	-0.00666667			Site 2	8	CBE-T1.48	-4.2975
Site 17	18	CBE-T1.49	0.01			Site 2	8	CBE-T1.49	-4.28333
Site 17	18	CBE-T1.5	-0.00333333			Site 2	8	CBE-T1.5	-4.32
Site 17	18	CBE-T1.52	0.0133333			Site 2	8	CBE-T1.52	-4.28667
Site 17	18	CBE-T1.53	0			Site 2	8	CBE-T1.53	-4.3
Site 17	18	CBE-T1.6	0.00333333			Site 2	8	CBE-T1.6	-4.28
Site 17	18	CBE-T1.7	0.00666667			Site 2	8	CBE-T1.7	-4.2625
Site 17	20	CBE-T1.1	0.01			Site 2	9	CBE-T1.1	-3.3275
Site 17	20	CBE-T1.13	-0.00666667			Site 2	9	CBE-T1.13	-3.33083
Site 17	20	CBE-T1.14	0.00333333			Site 2	9	CBE-T1.14	-3.335
Site 17	20	CBE-T1.18	0			Site 2	9	CBE-T1.18	-3.3275
Site 17	20	CBE-T1.2	0.00333333			Site 2	9	CBE-T1.2	-3.33
Site 17	20	CBE-T1.20	-0.00333333			Site 2	9	CBE-T1.20	-3.2975
Site 17	20	CBE-T1.21	0			Site 2	9	CBE-T1.21	-3.34
Site 17	20	CBE-T1.27	-0.00333333			Site 2	9	CBE-T1.27	-3.3225
Site 17	20	CBE-T1.28	-0.00333333			Site 2	9	CBE-T1.28	-3.3175
Site 17	20	CBE-T1.29	0.00666667			Site 2	9	CBE-T1.29	-3.2775
Site 17	20	CBE-T1.3	-0.00666667			Site 2	9	CBE-T1.3	-3.32
Site 17	20	CBE-T1.30	-0.01			Site 2	9	CBE-T1.30	-3.3325
Site 17	20	CBE-T1.31	-0.01			Site 2	9	CBE-T1.31	-3.3225
Site 17	20	CBE-T1.32	-0.00333333			Site 2	9	CBE-T1.32	-3.3075
Site 17	20	CBE-T1.4	0			Site 2	9	CBE-T1.4	-3.32
Site 17	20	CBE-T1.45	-0.00666667			Site 2	9	CBE-T1.45	-3.29
Site 17	20	CBE-T1.46	0			Site 2	9	CBE-T1.46	-3.33417
Site 17	20	CBE-T1.48	0			Site 2	9	CBE-T1.48	-3.325
Site 17	20	CBE-T1.49	-0.01			Site 2	9	CBE-T1.49	-3.32083
Site 17	20	CBE-T1.5	0.00666667			Site 2	9	CBE-T1.5	-3.335
Site 17	20	CBE-T1.52	-0.00666667			Site 2	9	CBE-T1.52	-3.3275
Site 17	20	CBE-T1.53	-0.00333333			Site 2	9	CBE-T1.53	-3.335
Site 17	20	CBE-T1.6	0.00333333			Site 2	9	CBE-T1.6	-3.3325
Site 17	20	CBE-T1.7	-0.00666667			Site 2	9	CBE-T1.7	-3.3375
Site 18	4	CBE-T1.1	11.8167			Site 2	12	CBE-T1.1	-0.3875
Site 18	4	CBE-T1.13	13.6833			Site 2	12	CBE-T1.13	-0.388333
Site 18	4	CBE-T1.14	11.5833			Site 2	12	CBE-T1.14	-0.375
Site 18	4	CBE-T1.18	13.5867			Site 2	12	CBE-T1.18	-0.3875
Site 18	4	CBE-T1.2	15.6433			Site 2	12	CBE-T1.2	-0.37
Site 18	4	CBE-T1.20	16.1433			Site 2	12	CBE-T1.20	-0.3675
Site 18	4	CBE-T1.21	17.63			Site 2	12	CBE-T1.21	-0.37
Site 18	4	CBE-T1.27	10.3067			Site 2	12	CBE-T1.27	-0.3825
Site 18	4	CBE-T1.28	14.8467			Site 2	12	CBE-T1.28	-0.3825
Site 18	4	CBE-T1.29	14.6833			Site 2	12	CBE-T1.29	-0.385
Site 18	4	CBE-T1.3	14.52			Site 2	12	CBE-T1.3	-0.39
Site 18	4	CBE-T1.30	14.3433			Site 2	12	CBE-T1.30	-0.385
Site 18	4	CBE-T1.31	11.9233			Site 2	12	CBE-T1.31	-0.3825
Site 18	4	CBE-T1.32	13.0433			Site 2	12	CBE-T1.32	-0.3775
Site 18	4	CBE-T1.4	12.8767			Site 2	12	CBE-T1.4	-0.39
Site 18	4	CBE-T1.45	16.76			Site 2	12	CBE-T1.45	-0.3825
Site 18	4	CBE-T1.46	13.3167			Site 2	12	CBE-T1.46	-0.365
Site 18	4	CBE-T1.48	16.27			Site 2	12	CBE-T1.48	-0.3675
Site 18	4	CBE-T1.49	14.0333			Site 2	12	CBE-T1.49	-0.381667
Site 18	4	CBE-T1.5	13.08			Site 2	12	CBE-T1.5	-0.3825
Site 18	4	CBE-T1.52	14.21			Site 2	12	CBE-T1.52	-0.385
Site 18	4	CBE-T1.53	14.2633			Site 2	12	CBE-T1.53	-0.38
Site 18	4	CBE-T1.6	13.92			Site 2	12	CBE-T1.6	-0.3825
Site 18	4	CBE-T1.7	15.6067			Site 2	12	CBE-T1.7	-0.3825
Site 18	5	CBE-T1.1	15.35			Site 2	14	CBE-T1.1	-1.065
Site 18	5	CBE-T1.13	18.04			Site 2	14	CBE-T1.13	-1.07083
Site 18	5	CBE-T1.14	15.82			Site 2	14	CBE-T1.14	-1.07
Site 18	5	CBE-T1.18	17.4567			Site 2	14	CBE-T1.18	-1.0675
Site 18	5	CBE-T1.2	20.31			Site 2	14	CBE-T1.2	-1.07
Site 18	5	CBE-T1.20	21.8867			Site 2	14	CBE-T1.20	-1.0675
Site 18	5	CBE-T1.21	21.6367			Site 2	14	CBE-T1.21	-1.07
Site 18	5	CBE-T1.27	14.4467			Site 2	14	CBE-T1.27	-1.075
Site 18	5	CBE-T1.28	18.5667			Site 2	14	CBE-T1.28	-1.07
Site 18	5	CBE-T1.29	17.9067			Site 2	14	CBE-T1.29	-1.065
Site 18	5	CBE-T1.3	18.06			Site 2	14	CBE-T1.3	-1.07
Site 18	5	CBE-T1.30	18.3033			Site 2	14	CBE-T1.30	-1.065
Site 18	5	CBE-T1.31	15.8433			Site 2	14	CBE-T1.31	-1.0675
Site 18	5	CBE-T1.32	18.28			Site 2	14	CBE-T1.32	-1.0775
Site 18	5	CBE-T1.4	15.02			Site 2	14	CBE-T1.4	-1.0775
Site 18	5	CBE-T1.45	20.1533			Site 2	14	CBE-T1.45	-1.07
Site 18	5	CBE-T1.46	16.24			Site 2	14	CBE-T1.46	-1.07083
Site 18	5	CBE-T1.48	20.9367			Site 2	14	CBE-T1.48	-1.0675
Site 18	5	CBE-T1.49	17.13			Site 2	14	CBE-T1.49	-1.06417
Site 18	5	CBE-T1.5	16.5767			Site 2	14	CBE-T1.5	-1.0725
Site 18	5	CBE-T1.52	16.75			Site 2	14	CBE-T1.52	-1.06417
Site 18	5	CBE-T1.53	17.2233			Site 2	14	CBE-T1.53	-1.065
Site 18	5	CBE-T1.6	18.6333			Site 2	14	CBE-T1.6	-1.0675
Site 18	5	CBE-T1.7	20.8667			Site 2	14	CBE-T1.7	-1.07
Site 18	17	CBE-T1.1	0			Site 2	16	CBE-T1.1	-0.0025
Site 18	17	CBE-T1.13	-0.00333333			Site 2	16	CBE-T1.13	-0.00583333
Site 18	17	CBE-T1.14	0.00333333			Site 2	16	CBE-T1.14	-0.0075
Site 18	17	CBE-T1.18	-0.00333333			Site 2	16	CBE-T1.18	-0.005
Site 18	17	CBE-T1.2	0.00666667			Site 2	16	CBE-T1.2	-0.01
Site 18	17	CBE-T1.20	-0.00333333			Site 2	16	CBE-T1.20	-0.005
Site 18	17	CBE-T1.21	0.00666667			Site 2	16	CBE-T1.21	-0.0075
Site 18	17	CBE-T1.27	0.00333333			Site 2	16	CBE-T1.27	-0.005
Site 18	17	CBE-T1.28	-0.00666667			Site 2	16	CBE-T1.28	-0.0025
Site 18	17	CBE-T1.29	0.00333333			Site 2	16	CBE-T1.29	-0.0075
Site 18	17	CBE-T1.3	0			Site 2	16	CBE-T1.3	0
Site 18	17	CBE-T1.30	0.01			Site 2	16	CBE-T1.30	-0.005
Site 18	17	CBE-T1.31	-0.00333333			Site 2	16	CBE-T1.31	-0.005
Site 18	17	CBE-T1.32	0			Site 2	16	CBE-T1.32	-0.005
Site 18	17	CBE-T1.4	-0.00333333			Site 2	16	CBE-T1.4	-0.0025
Site 18	17	CBE-T1.45	0.00333333			Site 2	16	CBE-T1.45	-0.0075
Site 18	17	CBE-T1.46	0.00333333			Site 2	16	CBE-T1.46	-0.00583333
Site 18	17	CBE-T1.48	0.01			Site 2	16	CBE-T1.48	0
Site 18	17	CBE-T1.49	0.00333333			Site 2	16	CBE-T1.49	-0.00583333
Site 18	17	CBE-T1.5	-0.01			Site 2	16	CBE-T1.5	-0.0025
Site 18	17	CBE-T1.52	0			Site 2	16	CBE-T1.52	-0.0025
Site 18	17	CBE-T1.53	-0.00333333			Site 2	16	CBE-T1.53	-0.0075
Site 18	17	CBE-T1.6	-0.01			Site 2	16	CBE-T1.6	-0.005
Site 18	17	CBE-T1.7	0.0233333			Site 2	16	CBE-T1.7	-0.01
Site 19	3	CBE-T1.1	53.3233			Site 20	1	CBE-T1.1	-23.78
Site 19	3	CBE-T1.13	56.79			Site 20	1	CBE-T1.13	-23.73
Site 19	3	CBE-T1.14	43.02			Site 20	1	CBE-T1.14	-23.69
Site 19	3	CBE-T1.18	57.1867			Site 20	1	CBE-T1.18	-23.72
Site 19	3	CBE-T1.2	60.3533			Site 20	1	CBE-T1.2	-23.73
Site 19	3	CBE-T1.20	56.76			Site 20	1	CBE-T1.20	-23.68
Site 19	3	CBE-T1.21	49.0267			Site 20	1	CBE-T1.21	-23.73
Site 19	3	CBE-T1.27	48.98			Site 20	1	CBE-T1.27	-23.7667
Site 19	3	CBE-T1.28	56.4633			Site 20	1	CBE-T1.28	-23.7533
Site 19	3	CBE-T1.29	60.2367			Site 20	1	CBE-T1.29	-23.57
Site 19	3	CBE-T1.3	45.7367			Site 20	1	CBE-T1.3	-23.7567
Site 19	3	CBE-T1.30	58.78			Site 20	1	CBE-T1.30	-23.75
Site 19	3	CBE-T1.31	54.71			Site 20	1	CBE-T1.31	-23.7367
Site 19	3	CBE-T1.32	53.18			Site 20	1	CBE-T1.32	-23.7
Site 19	3	CBE-T1.4	45.68			Site 20	1	CBE-T1.4	-23.7167
Site 19	3	CBE-T1.45	53.0433			Site 20	1	CBE-T1.45	-23.6133
Site 19	3	CBE-T1.46	50.2867			Site 20	1	CBE-T1.46	-23.76
Site 19	3	CBE-T1.48	51.8667			Site 20	1	CBE-T1.48	-23.6767
Site 19	3	CBE-T1.49	41			Site 20	1	CBE-T1.49	-23.67
Site 19	3	CBE-T1.5	47.9967			Site 20	1	CBE-T1.5	-23.7367
Site 19	3	CBE-T1.52	55.71			Site 20	1	CBE-T1.52	-23.7733
Site 19	3	CBE-T1.53	41.01			Site 20	1	CBE-T1.53	-23.64
Site 19	3	CBE-T1.6	53.98			Site 20	1	CBE-T1.6	-23.77
Site 19	3	CBE-T1.7	42.9733			Site 20	1	CBE-T1.7	-23.74
Site 19	6	CBE-T1.1	41.7067			Site 20	2	CBE-T1.1	-26.47
Site 19	6	CBE-T1.13	46.7567			Site 20	2	CBE-T1.13	-26.3967
Site 19	6	CBE-T1.14	39.8067			Site 20	2	CBE-T1.14	-26.4167
Site 19	6	CBE-T1.18	46.3567			Site 20	2	CBE-T1.18	-26.4733
Site 19	6	CBE-T1.2	48.2733			Site 20	2	CBE-T1.2	-26.49
Site 19	6	CBE-T1.20	47.6867			Site 20	2	CBE-T1.20	-26.4467
Site 19	6	CBE-T1.21	47.6233			Site 20	2	CBE-T1.21	-26.37
Site 19	6	CBE-T1.27	40.3233			Site 20	2	CBE-T1.27	-26.4667
Site 19	6	CBE-T1.28	46.9433			Site 20	2	CBE-T1.28	-26.43
Site 19	6	CBE-T1.29	49.71			Site 20	2	CBE-T1.29	-26.2333
Site 19	6	CBE-T1.3	43.2167			Site 20	2	CBE-T1.3	-26.4833
Site 19	6	CBE-T1.30	46.9067			Site 20	2	CBE-T1.30	-26.4267
Site 19	6	CBE-T1.31	42.1867			Site 20	2	CBE-T1.31	-26.4467
Site 19	6	CBE-T1.32	43.4133			Site 20	2	CBE-T1.32	-26.3767
Site 19	6	CBE-T1.4	39.7667			Site 20	2	CBE-T1.4	-26.4233
Site 19	6	CBE-T1.45	45.4133			Site 20	2	CBE-T1.45	-26.3367
Site 19	6	CBE-T1.46	41.9667			Site 20	2	CBE-T1.46	-26.45
Site 19	6	CBE-T1.48	47.2067			Site 20	2	CBE-T1.48	-26.39
Site 19	6	CBE-T1.49	43.9733			Site 20	2	CBE-T1.49	-26.3767
Site 19	6	CBE-T1.5	40.4933			Site 20	2	CBE-T1.5	-26.4867
Site 19	6	CBE-T1.52	47.1067			Site 20	2	CBE-T1.52	-26.4833
Site 19	6	CBE-T1.53	46.0733			Site 20	2	CBE-T1.53	-26.3567
Site 19	6	CBE-T1.6	43.82			Site 20	2	CBE-T1.6	-26.42
Site 19	6	CBE-T1.7	41.9			Site 20	2	CBE-T1.7	-26.47
Site 19	7	CBE-T1.1	28.8167			Site 20	6	CBE-T1.1	-17.5567
Site 19	7	CBE-T1.13	35.4067			Site 20	6	CBE-T1.13	-17.53
Site 19	7	CBE-T1.14	33.7967			Site 20	6	CBE-T1.14	-17.5467
Site 19	7	CBE-T1.18	31.99			Site 20	6	CBE-T1.18	-17.5433
Site 19	7	CBE-T1.2	34.1033			Site 20	6	CBE-T1.2	-17.55
Site 19	7	CBE-T1.20	38.1133			Site 20	6	CBE-T1.20	-17.53
Site 19	7	CBE-T1.21	34.68			Site 20	6	CBE-T1.21	-17.5467
Site 19	7	CBE-T1.27	29.53			Site 20	6	CBE-T1.27	-17.5467
Site 19	7	CBE-T1.28	28.8133			Site 20	6	CBE-T1.28	-17.5533
Site 19	7	CBE-T1.29	33.5967			Site 20	6	CBE-T1.29	-17.5133
Site 19	7	CBE-T1.3	31.1833			Site 20	6	CBE-T1.3	-17.56
Site 19	7	CBE-T1.30	31.27			Site 20	6	CBE-T1.30	-17.5433
Site 19	7	CBE-T1.31	28.9833			Site 20	6	CBE-T1.31	-17.5433
Site 19	7	CBE-T1.32	33.7733			Site 20	6	CBE-T1.32	-17.5233
Site 19	7	CBE-T1.4	28.4			Site 20	6	CBE-T1.4	-17.5133
Site 19	7	CBE-T1.45	28.61			Site 20	6	CBE-T1.45	-17.5433
Site 19	7	CBE-T1.46	25.2833			Site 20	6	CBE-T1.46	-17.5267
Site 19	7	CBE-T1.48	35.2533			Site 20	6	CBE-T1.48	-17.54
Site 19	7	CBE-T1.49	28.7833			Site 20	6	CBE-T1.49	-17.5433
Site 19	7	CBE-T1.5	29.8533			Site 20	6	CBE-T1.5	-17.5467
Site 19	7	CBE-T1.52	29.04			Site 20	6	CBE-T1.52	-17.5533
Site 19	7	CBE-T1.53	35.18			Site 20	6	CBE-T1.53	-17.5333
Site 19	7	CBE-T1.6	33.9267			Site 20	6	CBE-T1.6	-17.56
Site 19	7	CBE-T1.7	36.7867			Site 20	6	CBE-T1.7	-17.5533
Site 19	8	CBE-T1.1	11.1267			Site 20	7	CBE-T1.1	-18.86
Site 19	8	CBE-T1.13	15.1767			Site 20	7	CBE-T1.13	-18.8567
Site 19	8	CBE-T1.14	18.33			Site 20	7	CBE-T1.14	-18.8333
Site 19	8	CBE-T1.18	11.5633			Site 20	7	CBE-T1.18	-18.8633
Site 19	8	CBE-T1.2	12.29			Site 20	7	CBE-T1.2	-18.8367
Site 19	8	CBE-T1.20	19.4733			Site 20	7	CBE-T1.20	-18.8
Site 19	8	CBE-T1.21	18.13			Site 20	7	CBE-T1.21	-18.85
Site 19	8	CBE-T1.27	13.3033			Site 20	7	CBE-T1.27	-18.8533
Site 19	8	CBE-T1.28	9.89			Site 20	7	CBE-T1.28	-18.8333
Site 19	8	CBE-T1.29	11.4467			Site 20	7	CBE-T1.29	-18.79
Site 19	8	CBE-T1.3	14.38			Site 20	7	CBE-T1.3	-18.86
Site 19	8	CBE-T1.30	10.1133			Site 20	7	CBE-T1.30	-18.8467
Site 19	8	CBE-T1.31	8.87			Site 20	7	CBE-T1.31	-18.8233
Site 19	8	CBE-T1.32	15.61			Site 20	7	CBE-T1.32	-18.81
Site 19	8	CBE-T1.4	12.59			Site 20	7	CBE-T1.4	-18.84
Site 19	8	CBE-T1.45	9.98333			Site 20	7	CBE-T1.45	-18.7733
Site 19	8	CBE-T1.46	8.27333			Site 20	7	CBE-T1.46	-18.8667
Site 19	8	CBE-T1.48	16.2267			Site 20	7	CBE-T1.48	-18.8267
Site 19	8	CBE-T1.49	13.7633			Site 20	7	CBE-T1.49	-18.82
Site 19	8	CBE-T1.5	13.6567			Site 20	7	CBE-T1.5	-18.83
Site 19	8	CBE-T1.52	9.59			Site 20	7	CBE-T1.52	-18.84
Site 19	8	CBE-T1.53	18.9			Site 20	7	CBE-T1.53	-18.77
Site 19	8	CBE-T1.6	15.8733			Site 20	7	CBE-T1.6	-18.82
Site 19	8	CBE-T1.7	21.67			Site 20	7	CBE-T1.7	-18.84
Site 19	16	CBE-T1.1	0.02			Site 20	15	CBE-T1.1	-0.01
Site 19	16	CBE-T1.13	0.0266667			Site 20	15	CBE-T1.13	-0.01
Site 19	16	CBE-T1.14	0.0366667			Site 20	15	CBE-T1.14	-0.0166667
Site 19	16	CBE-T1.18	0.0466667			Site 20	15	CBE-T1.18	-0.01
Site 19	16	CBE-T1.2	0.05			Site 20	15	CBE-T1.2	-0.0133333
Site 19	16	CBE-T1.20	0.0333333			Site 20	15	CBE-T1.20	-0.0166667
Site 19	16	CBE-T1.21	0.0166667			Site 20	15	CBE-T1.21	-0.01
Site 19	16	CBE-T1.27	0.0233333			Site 20	15	CBE-T1.27	-0.0166667
Site 19	16	CBE-T1.28	0.0233333			Site 20	15	CBE-T1.28	-0.00666667
Site 19	16	CBE-T1.29	0.0233333			Site 20	15	CBE-T1.29	-0.0133333
Site 19	16	CBE-T1.3	0.02			Site 20	15	CBE-T1.3	-0.01
Site 19	16	CBE-T1.30	0.0266667			Site 20	15	CBE-T1.30	-0.01
Site 19	16	CBE-T1.31	0.0366667			Site 20	15	CBE-T1.31	-0.01
Site 19	16	CBE-T1.32	0.0533333			Site 20	15	CBE-T1.32	-0.0133333
Site 19	16	CBE-T1.4	0.02			Site 20	15	CBE-T1.4	-0.01
Site 19	16	CBE-T1.45	0.0233333			Site 20	15	CBE-T1.45	-0.01
Site 19	16	CBE-T1.46	0.03			Site 20	15	CBE-T1.46	-0.0133333
Site 19	16	CBE-T1.48	0.0233333			Site 20	15	CBE-T1.48	-0.0133333
Site 19	16	CBE-T1.49	0.0233333			Site 20	15	CBE-T1.49	-0.0133333
Site 19	16	CBE-T1.5	0.01			Site 20	15	CBE-T1.5	-0.0133333
Site 19	16	CBE-T1.52	0.0266667			Site 20	15	CBE-T1.52	-0.0133333
Site 19	16	CBE-T1.53	0.03			Site 20	15	CBE-T1.53	-0.00666667
Site 19	16	CBE-T1.6	0.04			Site 20	15	CBE-T1.6	-0.0166667
Site 19	16	CBE-T1.7	0.0566667			Site 20	15	CBE-T1.7	-0.01
Site 19	17	CBE-T1.1	0			Site 20	16	CBE-T1.1	-0.01
Site 19	17	CBE-T1.13	0.01			Site 20	16	CBE-T1.13	-0.00666667
Site 19	17	CBE-T1.14	0.0133333			Site 20	16	CBE-T1.14	-0.00666667
Site 19	17	CBE-T1.18	0.0133333			Site 20	16	CBE-T1.18	-0.00333333
Site 19	17	CBE-T1.2	0.00333333			Site 20	16	CBE-T1.2	-0.00666667
Site 19	17	CBE-T1.20	0.0166667			Site 20	16	CBE-T1.20	-0.00666667
Site 19	17	CBE-T1.21	-0.00333333			Site 20	16	CBE-T1.21	-0.01
Site 19	17	CBE-T1.27	0.00333333			Site 20	16	CBE-T1.27	-0.00666667
Site 19	17	CBE-T1.28	0.0133333			Site 20	16	CBE-T1.28	-0.00666667
Site 19	17	CBE-T1.29	0.00333333			Site 20	16	CBE-T1.29	-0.01
Site 19	17	CBE-T1.3	0.00666667			Site 20	16	CBE-T1.3	-0.01
Site 19	17	CBE-T1.30	-0.00333333			Site 20	16	CBE-T1.30	0
Site 19	17	CBE-T1.31	0.00666667			Site 20	16	CBE-T1.31	-0.00666667
Site 19	17	CBE-T1.32	0.00333333			Site 20	16	CBE-T1.32	-0.00333333
Site 19	17	CBE-T1.4	0.00333333			Site 20	16	CBE-T1.4	-0.00666667
Site 19	17	CBE-T1.45	-0.00666667			Site 20	16	CBE-T1.45	-0.01
Site 19	17	CBE-T1.46	0.00333333			Site 20	16	CBE-T1.46	-0.01
Site 19	17	CBE-T1.48	0			Site 20	16	CBE-T1.48	-0.00333333
Site 19	17	CBE-T1.49	0.01			Site 20	16	CBE-T1.49	-0.0133333
Site 19	17	CBE-T1.5	-0.00333333			Site 20	16	CBE-T1.5	-0.00666667
Site 19	17	CBE-T1.52	-0.00666667			Site 20	16	CBE-T1.52	-0.01
Site 19	17	CBE-T1.53	0.00333333			Site 20	16	CBE-T1.53	-0.01
Site 19	17	CBE-T1.6	0.00333333			Site 20	16	CBE-T1.6	-0.00333333
Site 19	17	CBE-T1.7	0.00333333			Site 20	16	CBE-T1.7	-0.01
Site 2	4	CBE-T1.1	56.9175			Site 20	19	CBE-T1.1	0.00666667
Site 2	4	CBE-T1.13	67.3725			Site 20	19	CBE-T1.13	0.00333333
Site 2	4	CBE-T1.14	57.3275			Site 20	19	CBE-T1.14	0.00333333
Site 2	4	CBE-T1.18	64.04			Site 20	19	CBE-T1.18	0.00666667
Site 2	4	CBE-T1.2	67.825			Site 20	19	CBE-T1.2	0.00333333
Site 2	4	CBE-T1.20	61.83			Site 20	19	CBE-T1.20	0.00333333
Site 2	4	CBE-T1.21	64.535			Site 20	19	CBE-T1.21	0.00333333
Site 2	4	CBE-T1.27	62.6125			Site 20	19	CBE-T1.27	0.00333333
Site 2	4	CBE-T1.28	64.365			Site 20	19	CBE-T1.28	0.01
Site 2	4	CBE-T1.29	64.92			Site 20	19	CBE-T1.29	0
Site 2	4	CBE-T1.3	59.855			Site 20	19	CBE-T1.3	0
Site 2	4	CBE-T1.30	58.9225			Site 20	19	CBE-T1.30	0.01
Site 2	4	CBE-T1.31	58.0925			Site 20	19	CBE-T1.31	0.00666667
Site 2	4	CBE-T1.32	56.655			Site 20	19	CBE-T1.32	0.00333333
Site 2	4	CBE-T1.4	57.725			Site 20	19	CBE-T1.4	0.00666667
Site 2	4	CBE-T1.45	58.8725			Site 20	19	CBE-T1.45	0.00333333
Site 2	4	CBE-T1.46	58.8758			Site 20	19	CBE-T1.46	0.00666667
Site 2	4	CBE-T1.48	61.28			Site 20	19	CBE-T1.48	0.00333333
Site 2	4	CBE-T1.49	60.1458			Site 20	19	CBE-T1.49	0.00333333
Site 2	4	CBE-T1.5	58.2075			Site 20	19	CBE-T1.5	0.00333333
Site 2	4	CBE-T1.52	61.9558			Site 20	19	CBE-T1.52	0.00666667
Site 2	4	CBE-T1.53	61.4975			Site 20	19	CBE-T1.53	0.00333333
Site 2	4	CBE-T1.6	65.105			Site 20	19	CBE-T1.6	0
Site 2	4	CBE-T1.7	59.28			Site 20	19	CBE-T1.7	0.00666667
Site 2	6	CBE-T1.1	55.075			Site 20	20	CBE-T1.1	0.00333333
Site 2	6	CBE-T1.13	63.0767			Site 20	20	CBE-T1.13	0.00666667
Site 2	6	CBE-T1.14	53.3625			Site 20	20	CBE-T1.14	0.00666667
Site 2	6	CBE-T1.18	57.8425			Site 20	20	CBE-T1.18	0.00666667
Site 2	6	CBE-T1.2	62.52			Site 20	20	CBE-T1.2	0.00666667
Site 2	6	CBE-T1.20	53.3775			Site 20	20	CBE-T1.20	0.00666667
Site 2	6	CBE-T1.21	56.355			Site 20	20	CBE-T1.21	0.00333333
Site 2	6	CBE-T1.27	58.715			Site 20	20	CBE-T1.27	0.00333333
Site 2	6	CBE-T1.28	57.065			Site 20	20	CBE-T1.28	0.00333333
Site 2	6	CBE-T1.29	58.7125			Site 20	20	CBE-T1.29	0.00333333
Site 2	6	CBE-T1.3	59.885			Site 20	20	CBE-T1.3	0
Site 2	6	CBE-T1.30	52.7325			Site 20	20	CBE-T1.30	0.00666667
Site 2	6	CBE-T1.31	52.005			Site 20	20	CBE-T1.31	0
Site 2	6	CBE-T1.32	49.08			Site 20	20	CBE-T1.32	0.00333333
Site 2	6	CBE-T1.4	60.305			Site 20	20	CBE-T1.4	0.00333333
Site 2	6	CBE-T1.45	54.8375			Site 20	20	CBE-T1.45	0.00666667
Site 2	6	CBE-T1.46	52.48			Site 20	20	CBE-T1.46	0.00333333
Site 2	6	CBE-T1.48	54.5			Site 20	20	CBE-T1.48	0
Site 2	6	CBE-T1.49	53.5133			Site 20	20	CBE-T1.49	0.00666667
Site 2	6	CBE-T1.5	60.1875			Site 20	20	CBE-T1.5	-0.00333333
Site 2	6	CBE-T1.52	56.9867			Site 20	20	CBE-T1.52	0
Site 2	6	CBE-T1.53	53.5275			Site 20	20	CBE-T1.53	0.00333333
Site 2	6	CBE-T1.6	61.55			Site 20	20	CBE-T1.6	-0.00333333
Site 2	6	CBE-T1.7	59.6525			Site 20	20	CBE-T1.7	0.00333333
Site 2	11	CBE-T1.1	0.0475			Site 21	8	CBE-T1.1	-52.09
Site 2	11	CBE-T1.13	0.0325			Site 21	8	CBE-T1.13	-52.0567
Site 2	11	CBE-T1.14	0.9425			Site 21	8	CBE-T1.14	-52.0267
Site 2	11	CBE-T1.18	0.05			Site 21	8	CBE-T1.18	-52.02
Site 2	11	CBE-T1.2	0.085			Site 21	8	CBE-T1.2	-52.0367
Site 2	11	CBE-T1.20	0.14			Site 21	8	CBE-T1.20	-52.0533
Site 2	11	CBE-T1.21	0.1575			Site 21	8	CBE-T1.21	-51.9833
Site 2	11	CBE-T1.27	0.0475			Site 21	8	CBE-T1.27	-52.09
Site 2	11	CBE-T1.28	0.09			Site 21	8	CBE-T1.28	-52.04
Site 2	11	CBE-T1.29	0.06			Site 21	8	CBE-T1.29	-51.7933
Site 2	11	CBE-T1.3	0.04			Site 21	8	CBE-T1.3	-52.05
Site 2	11	CBE-T1.30	0.0425			Site 21	8	CBE-T1.30	-52.0233
Site 2	11	CBE-T1.31	0.0475			Site 21	8	CBE-T1.31	-52.0367
Site 2	11	CBE-T1.32	0.0925			Site 21	8	CBE-T1.32	-52.0567
Site 2	11	CBE-T1.4	0.09			Site 21	8	CBE-T1.4	-52
Site 2	11	CBE-T1.45	0.0625			Site 21	8	CBE-T1.45	-51.9067
Site 2	11	CBE-T1.46	0.0825			Site 21	8	CBE-T1.46	-52.0233
Site 2	11	CBE-T1.48	0.0375			Site 21	8	CBE-T1.48	-51.9833
Site 2	11	CBE-T1.49	0.0958333			Site 21	8	CBE-T1.49	-51.9767
Site 2	11	CBE-T1.5	0.04			Site 21	8	CBE-T1.5	-52.03
Site 2	11	CBE-T1.52	0.0491667			Site 21	8	CBE-T1.52	-52.07
Site 2	11	CBE-T1.53	0.0675			Site 21	8	CBE-T1.53	-52.05
Site 2	11	CBE-T1.6	0.065			Site 21	8	CBE-T1.6	-52.0633
Site 2	11	CBE-T1.7	0.05			Site 21	8	CBE-T1.7	-52.0567
Site 2	17	CBE-T1.1	-0.005			Site 21	11	CBE-T1.1	-4.11333
Site 2	17	CBE-T1.13	-0.0025			Site 21	11	CBE-T1.13	-4.12333
Site 2	17	CBE-T1.14	0.0075			Site 21	11	CBE-T1.14	-4.11667
Site 2	17	CBE-T1.18	0			Site 21	11	CBE-T1.18	-4.12667
Site 2	17	CBE-T1.2	0.0325			Site 21	11	CBE-T1.2	-4.12333
Site 2	17	CBE-T1.20	0.0025			Site 21	11	CBE-T1.20	-4.11333
Site 2	17	CBE-T1.21	-0.0025			Site 21	11	CBE-T1.21	-4.12
Site 2	17	CBE-T1.27	-0.0025			Site 21	11	CBE-T1.27	-4.11
Site 2	17	CBE-T1.28	0.005			Site 21	11	CBE-T1.28	-4.12
Site 2	17	CBE-T1.29	0.005			Site 21	11	CBE-T1.29	-4.11667
Site 2	17	CBE-T1.3	0.01			Site 21	11	CBE-T1.3	-4.12
Site 2	17	CBE-T1.30	0.01			Site 21	11	CBE-T1.30	-4.11667
Site 2	17	CBE-T1.31	0.0025			Site 21	11	CBE-T1.31	-4.12
Site 2	17	CBE-T1.32	0.0025			Site 21	11	CBE-T1.32	-4.12333
Site 2	17	CBE-T1.4	0.0075			Site 21	11	CBE-T1.4	-4.11667
Site 2	17	CBE-T1.45	0			Site 21	11	CBE-T1.45	-4.12
Site 2	17	CBE-T1.46	0.000833333			Site 21	11	CBE-T1.46	-4.11667
Site 2	17	CBE-T1.48	-0.0025			Site 21	11	CBE-T1.48	-4.12667
Site 2	17	CBE-T1.49	0.0175			Site 21	11	CBE-T1.49	-4.12333
Site 2	17	CBE-T1.5	-0.0075			Site 21	11	CBE-T1.5	-4.12667
Site 2	17	CBE-T1.52	0.0141667			Site 21	11	CBE-T1.52	-4.12333
Site 2	17	CBE-T1.53	0.0125			Site 21	11	CBE-T1.53	-4.10667
Site 2	17	CBE-T1.6	0.0025			Site 21	11	CBE-T1.6	-4.11333
Site 2	17	CBE-T1.7	-0.0025			Site 21	11	CBE-T1.7	-4.11333
Site 2	20	CBE-T1.1	0			Site 21	19	CBE-T1.1	0.00666667
Site 2	20	CBE-T1.13	0.0308333			Site 21	19	CBE-T1.13	0
Site 2	20	CBE-T1.14	0.025			Site 21	19	CBE-T1.14	0
Site 2	20	CBE-T1.18	0.0125			Site 21	19	CBE-T1.18	0
Site 2	20	CBE-T1.2	0.0375			Site 21	19	CBE-T1.2	0
Site 2	20	CBE-T1.20	0.0225			Site 21	19	CBE-T1.20	0
Site 2	20	CBE-T1.21	0.01			Site 21	19	CBE-T1.21	0.00333333
Site 2	20	CBE-T1.27	0.025			Site 21	19	CBE-T1.27	0.00333333
Site 2	20	CBE-T1.28	0.005			Site 21	19	CBE-T1.28	0
Site 2	20	CBE-T1.29	0.005			Site 21	19	CBE-T1.29	0
Site 2	20	CBE-T1.3	0.055			Site 21	19	CBE-T1.3	0
Site 2	20	CBE-T1.30	0			Site 21	19	CBE-T1.30	0.00333333
Site 2	20	CBE-T1.31	0.0125			Site 21	19	CBE-T1.31	0.01
Site 2	20	CBE-T1.32	0.0175			Site 21	19	CBE-T1.32	0
Site 2	20	CBE-T1.4	0.0175			Site 21	19	CBE-T1.4	0.00333333
Site 2	20	CBE-T1.45	0.0025			Site 21	19	CBE-T1.45	0
Site 2	20	CBE-T1.46	0.0341667			Site 21	19	CBE-T1.46	0.00666667
Site 2	20	CBE-T1.48	0.0025			Site 21	19	CBE-T1.48	0.00333333
Site 2	20	CBE-T1.49	0.0208333			Site 21	19	CBE-T1.49	0.00333333
Site 2	20	CBE-T1.5	0.05			Site 21	19	CBE-T1.5	0
Site 2	20	CBE-T1.52	0.0175			Site 21	19	CBE-T1.52	0.00333333
Site 2	20	CBE-T1.53	0.0075			Site 21	19	CBE-T1.53	0.00333333
Site 2	20	CBE-T1.6	0.035			Site 21	19	CBE-T1.6	0.00666667
Site 2	20	CBE-T1.7	0.0325			Site 21	19	CBE-T1.7	0.00666667
Site 20	3	CBE-T1.1	21.3867			Site 22	8	CBE-T1.1	-3.88
Site 20	3	CBE-T1.13	20.6233			Site 22	8	CBE-T1.13	-3.88333
Site 20	3	CBE-T1.14	26.4333			Site 22	8	CBE-T1.14	-3.88333
Site 20	3	CBE-T1.18	36.6467			Site 22	8	CBE-T1.18	-3.89667
Site 20	3	CBE-T1.2	28.2067			Site 22	8	CBE-T1.2	-3.85333
Site 20	3	CBE-T1.20	38.2567			Site 22	8	CBE-T1.20	-3.86667
Site 20	3	CBE-T1.21	37.62			Site 22	8	CBE-T1.21	-3.83667
Site 20	3	CBE-T1.27	29.17			Site 22	8	CBE-T1.27	-3.89
Site 20	3	CBE-T1.28	39.7067			Site 22	8	CBE-T1.28	-3.88333
Site 20	3	CBE-T1.29	39.0567			Site 22	8	CBE-T1.29	-3.80667
Site 20	3	CBE-T1.3	22.4633			Site 22	8	CBE-T1.3	-3.88333
Site 20	3	CBE-T1.30	38.03			Site 22	8	CBE-T1.30	-3.87333
Site 20	3	CBE-T1.31	34.57			Site 22	8	CBE-T1.31	-3.87333
Site 20	3	CBE-T1.32	36.86			Site 22	8	CBE-T1.32	-3.87
Site 20	3	CBE-T1.4	20.08			Site 22	8	CBE-T1.4	-3.82667
Site 20	3	CBE-T1.45	37.5367			Site 22	8	CBE-T1.45	-3.81333
Site 20	3	CBE-T1.46	38.09			Site 22	8	CBE-T1.46	-3.87667
Site 20	3	CBE-T1.48	38.3967			Site 22	8	CBE-T1.48	-3.85
Site 20	3	CBE-T1.49	35.22			Site 22	8	CBE-T1.49	-3.82333
Site 20	3	CBE-T1.5	18.4367			Site 22	8	CBE-T1.5	-3.89
Site 20	3	CBE-T1.52	39.1067			Site 22	8	CBE-T1.52	-3.89
Site 20	3	CBE-T1.53	32.5933			Site 22	8	CBE-T1.53	-3.87
Site 20	3	CBE-T1.6	21.5467			Site 22	8	CBE-T1.6	-3.88333
Site 20	3	CBE-T1.7	21.9567			Site 22	8	CBE-T1.7	-3.88
Site 20	8	CBE-T1.1	3.28667			Site 22	14	CBE-T1.1	-0.0566667
Site 20	8	CBE-T1.13	4.14			Site 22	14	CBE-T1.13	-0.0533333
Site 20	8	CBE-T1.14	4.08667			Site 22	14	CBE-T1.14	-0.0533333
Site 20	8	CBE-T1.18	2.96667			Site 22	14	CBE-T1.18	-0.05
Site 20	8	CBE-T1.2	1.97667			Site 22	14	CBE-T1.2	-0.0533333
Site 20	8	CBE-T1.20	3.62333			Site 22	14	CBE-T1.20	-0.0533333
Site 20	8	CBE-T1.21	5.21			Site 22	14	CBE-T1.21	-0.0566667
Site 20	8	CBE-T1.27	3.61			Site 22	14	CBE-T1.27	-0.0566667
Site 20	8	CBE-T1.28	3.27			Site 22	14	CBE-T1.28	-0.0566667
Site 20	8	CBE-T1.29	4.59			Site 22	14	CBE-T1.29	-0.0566667
Site 20	8	CBE-T1.3	2.25667			Site 22	14	CBE-T1.3	-0.0566667
Site 20	8	CBE-T1.30	3.65			Site 22	14	CBE-T1.30	-0.0533333
Site 20	8	CBE-T1.31	4.82333			Site 22	14	CBE-T1.31	-0.0533333
Site 20	8	CBE-T1.32	4.60667			Site 22	14	CBE-T1.32	-0.0566667
Site 20	8	CBE-T1.4	2.72			Site 22	14	CBE-T1.4	-0.0566667
Site 20	8	CBE-T1.45	3.62333			Site 22	14	CBE-T1.45	-0.0566667
Site 20	8	CBE-T1.46	3.02667			Site 22	14	CBE-T1.46	-0.0533333
Site 20	8	CBE-T1.48	3.91667			Site 22	14	CBE-T1.48	-0.0533333
Site 20	8	CBE-T1.49	4.53333			Site 22	14	CBE-T1.49	-0.0566667
Site 20	8	CBE-T1.5	2.01333			Site 22	14	CBE-T1.5	-0.0533333
Site 20	8	CBE-T1.52	4.01667			Site 22	14	CBE-T1.52	-0.0566667
Site 20	8	CBE-T1.53	5.34			Site 22	14	CBE-T1.53	-0.0533333
Site 20	8	CBE-T1.6	3.22			Site 22	14	CBE-T1.6	-0.06
Site 20	8	CBE-T1.7	3.00667			Site 22	14	CBE-T1.7	-0.0533333
Site 20	9	CBE-T1.1	0.336667			Site 22	15	CBE-T1.1	0
Site 20	9	CBE-T1.13	0.86			Site 22	15	CBE-T1.13	-0.00666667
Site 20	9	CBE-T1.14	0.863333			Site 22	15	CBE-T1.14	0
Site 20	9	CBE-T1.18	0.566667			Site 22	15	CBE-T1.18	0
Site 20	9	CBE-T1.2	0.463333			Site 22	15	CBE-T1.2	0
Site 20	9	CBE-T1.20	0.92			Site 22	15	CBE-T1.20	0.00333333
Site 20	9	CBE-T1.21	1.22			Site 22	15	CBE-T1.21	0.00333333
Site 20	9	CBE-T1.27	0.806667			Site 22	15	CBE-T1.27	0
Site 20	9	CBE-T1.28	0.666667			Site 22	15	CBE-T1.28	-0.00333333
Site 20	9	CBE-T1.29	1.00667			Site 22	15	CBE-T1.29	0.00333333
Site 20	9	CBE-T1.3	0.42			Site 22	15	CBE-T1.3	0
Site 20	9	CBE-T1.30	0.693333			Site 22	15	CBE-T1.30	0
Site 20	9	CBE-T1.31	1.09333			Site 22	15	CBE-T1.31	0.00333333
Site 20	9	CBE-T1.32	1.01667			Site 22	15	CBE-T1.32	0
Site 20	9	CBE-T1.4	0.516667			Site 22	15	CBE-T1.4	0.00333333
Site 20	9	CBE-T1.45	0.656667			Site 22	15	CBE-T1.45	0.00333333
Site 20	9	CBE-T1.46	0.643333			Site 22	15	CBE-T1.46	0
Site 20	9	CBE-T1.48	0.83			Site 22	15	CBE-T1.48	0.00333333
Site 20	9	CBE-T1.49	0.76			Site 22	15	CBE-T1.49	0.00333333
Site 20	9	CBE-T1.5	0.4			Site 22	15	CBE-T1.5	0.00666667
Site 20	9	CBE-T1.52	0.753333			Site 22	15	CBE-T1.52	0.00666667
Site 20	9	CBE-T1.53	1.1			Site 22	15	CBE-T1.53	-0.00333333
Site 20	9	CBE-T1.6	0.723333			Site 22	15	CBE-T1.6	0
Site 20	9	CBE-T1.7	0.586667			Site 22	15	CBE-T1.7	0
Site 20	10	CBE-T1.1	0.213333			Site 22	16	CBE-T1.1	-0.00333333
Site 20	10	CBE-T1.13	0.236667			Site 22	16	CBE-T1.13	-0.00666667
Site 20	10	CBE-T1.14	0.253333			Site 22	16	CBE-T1.14	-0.00333333
Site 20	10	CBE-T1.18	0.183333			Site 22	16	CBE-T1.18	-0.00666667
Site 20	10	CBE-T1.2	0.186667			Site 22	16	CBE-T1.2	0
Site 20	10	CBE-T1.20	0.476667			Site 22	16	CBE-T1.20	-0.00333333
Site 20	10	CBE-T1.21	0.436667			Site 22	16	CBE-T1.21	-0.00666667
Site 20	10	CBE-T1.27	0.193333			Site 22	16	CBE-T1.27	-0.00666667
Site 20	10	CBE-T1.28	0.21			Site 22	16	CBE-T1.28	-0.01
Site 20	10	CBE-T1.29	0.3			Site 22	16	CBE-T1.29	-0.00333333
Site 20	10	CBE-T1.3	0.0666667			Site 22	16	CBE-T1.3	-0.00666667
Site 20	10	CBE-T1.30	0.233333			Site 22	16	CBE-T1.30	-0.00666667
Site 20	10	CBE-T1.31	0.353333			Site 22	16	CBE-T1.31	-0.01
Site 20	10	CBE-T1.32	0.36			Site 22	16	CBE-T1.32	0
Site 20	10	CBE-T1.4	0.21			Site 22	16	CBE-T1.4	-0.00333333
Site 20	10	CBE-T1.45	0.223333			Site 22	16	CBE-T1.45	-0.00666667
Site 20	10	CBE-T1.46	0.13			Site 22	16	CBE-T1.46	-0.00666667
Site 20	10	CBE-T1.48	0.25			Site 22	16	CBE-T1.48	-0.00666667
Site 20	10	CBE-T1.49	0.28			Site 22	16	CBE-T1.49	-0.00333333
Site 20	10	CBE-T1.5	0.106667			Site 22	16	CBE-T1.5	-0.00333333
Site 20	10	CBE-T1.52	0.25			Site 22	16	CBE-T1.52	-0.00333333
Site 20	10	CBE-T1.53	0.353333			Site 22	16	CBE-T1.53	-0.00333333
Site 20	10	CBE-T1.6	0.22			Site 22	16	CBE-T1.6	-0.00333333
Site 20	10	CBE-T1.7	0.293333			Site 22	16	CBE-T1.7	-0.01
Site 20	11	CBE-T1.1	0.32			Site 22	17	CBE-T1.1	0.00333333
Site 20	11	CBE-T1.13	0.216667			Site 22	17	CBE-T1.13	0.00333333
Site 20	11	CBE-T1.14	0.206667			Site 22	17	CBE-T1.14	0.01
Site 20	11	CBE-T1.18	0.203333			Site 22	17	CBE-T1.18	0.00333333
Site 20	11	CBE-T1.2	0.0533333			Site 22	17	CBE-T1.2	0
Site 20	11	CBE-T1.20	0.366667			Site 22	17	CBE-T1.20	0.00333333
Site 20	11	CBE-T1.21	0.423333			Site 22	17	CBE-T1.21	0.00333333
Site 20	11	CBE-T1.27	0.133333			Site 22	17	CBE-T1.27	0.00666667
Site 20	11	CBE-T1.28	0.21			Site 22	17	CBE-T1.28	0.00333333
Site 20	11	CBE-T1.29	0.323333			Site 22	17	CBE-T1.29	0.00666667
Site 20	11	CBE-T1.3	0.0266667			Site 22	17	CBE-T1.3	0.00666667
Site 20	11	CBE-T1.30	0.196667			Site 22	17	CBE-T1.30	0.00666667
Site 20	11	CBE-T1.31	0.393333			Site 22	17	CBE-T1.31	0
Site 20	11	CBE-T1.32	0.43			Site 22	17	CBE-T1.32	0
Site 20	11	CBE-T1.4	0.136667			Site 22	17	CBE-T1.4	0.00666667
Site 20	11	CBE-T1.45	0.176667			Site 22	17	CBE-T1.45	0.00333333
Site 20	11	CBE-T1.46	0.166667			Site 22	17	CBE-T1.46	0.01
Site 20	11	CBE-T1.48	0.35			Site 22	17	CBE-T1.48	-0.00333333
Site 20	11	CBE-T1.49	0.296667			Site 22	17	CBE-T1.49	0.00666667
Site 20	11	CBE-T1.5	0.0966667			Site 22	17	CBE-T1.5	0
Site 20	11	CBE-T1.52	0.163333			Site 22	17	CBE-T1.52	0.00666667
Site 20	11	CBE-T1.53	0.303333			Site 22	17	CBE-T1.53	0.00333333
Site 20	11	CBE-T1.6	0.176667			Site 22	17	CBE-T1.6	0
Site 20	11	CBE-T1.7	0.16			Site 22	17	CBE-T1.7	0.00666667
Site 20	14	CBE-T1.1	0.03			Site 22	19	CBE-T1.1	0
Site 20	14	CBE-T1.13	0.0133333			Site 22	19	CBE-T1.13	0.00333333
Site 20	14	CBE-T1.14	0.00666667			Site 22	19	CBE-T1.14	0
Site 20	14	CBE-T1.18	0.0166667			Site 22	19	CBE-T1.18	0.00333333
Site 20	14	CBE-T1.2	0.00666667			Site 22	19	CBE-T1.2	0
Site 20	14	CBE-T1.20	0.02			Site 22	19	CBE-T1.20	-0.00333333
Site 20	14	CBE-T1.21	0.0266667			Site 22	19	CBE-T1.21	0
Site 20	14	CBE-T1.27	0.01			Site 22	19	CBE-T1.27	0
Site 20	14	CBE-T1.28	0.01			Site 22	19	CBE-T1.28	-0.00333333
Site 20	14	CBE-T1.29	0.0233333			Site 22	19	CBE-T1.29	0
Site 20	14	CBE-T1.3	0.00333333			Site 22	19	CBE-T1.3	0
Site 20	14	CBE-T1.30	0.02			Site 22	19	CBE-T1.30	0
Site 20	14	CBE-T1.31	0.02			Site 22	19	CBE-T1.31	0.00333333
Site 20	14	CBE-T1.32	0.02			Site 22	19	CBE-T1.32	0
Site 20	14	CBE-T1.4	0.00333333			Site 22	19	CBE-T1.4	0.00333333
Site 20	14	CBE-T1.45	0.01			Site 22	19	CBE-T1.45	0
Site 20	14	CBE-T1.46	0.00666667			Site 22	19	CBE-T1.46	0.00333333
Site 20	14	CBE-T1.48	0.0233333			Site 22	19	CBE-T1.48	0.00333333
Site 20	14	CBE-T1.49	0.0133333			Site 22	19	CBE-T1.49	0.00666667
Site 20	14	CBE-T1.5	0.01			Site 22	19	CBE-T1.5	0
Site 20	14	CBE-T1.52	0			Site 22	19	CBE-T1.52	0.00333333
Site 20	14	CBE-T1.53	0.0133333			Site 22	19	CBE-T1.53	-0.00333333
Site 20	14	CBE-T1.6	0.0166667			Site 22	19	CBE-T1.6	0
Site 20	14	CBE-T1.7	0.01			Site 22	19	CBE-T1.7	-0.00333333
Site 20	18	CBE-T1.1	0.03			Site 22	20	CBE-T1.1	0.00333333
Site 20	18	CBE-T1.13	0.01			Site 22	20	CBE-T1.13	-0.00666667
Site 20	18	CBE-T1.14	0.00666667			Site 22	20	CBE-T1.14	0
Site 20	18	CBE-T1.18	0			Site 22	20	CBE-T1.18	-0.00333333
Site 20	18	CBE-T1.2	0			Site 22	20	CBE-T1.2	0
Site 20	18	CBE-T1.20	0			Site 22	20	CBE-T1.20	-0.00666667
Site 20	18	CBE-T1.21	0.0133333			Site 22	20	CBE-T1.21	0.00333333
Site 20	18	CBE-T1.27	0.00333333			Site 22	20	CBE-T1.27	-0.00333333
Site 20	18	CBE-T1.28	0			Site 22	20	CBE-T1.28	0.00333333
Site 20	18	CBE-T1.29	0.00333333			Site 22	20	CBE-T1.29	0
Site 20	18	CBE-T1.3	0.01			Site 22	20	CBE-T1.3	0
Site 20	18	CBE-T1.30	0.00333333			Site 22	20	CBE-T1.30	0
Site 20	18	CBE-T1.31	0.00666667			Site 22	20	CBE-T1.31	0
Site 20	18	CBE-T1.32	0.00333333			Site 22	20	CBE-T1.32	0
Site 20	18	CBE-T1.4	0.00666667			Site 22	20	CBE-T1.4	0
Site 20	18	CBE-T1.45	0.00666667			Site 22	20	CBE-T1.45	0.00333333
Site 20	18	CBE-T1.46	0.01			Site 22	20	CBE-T1.46	0
Site 20	18	CBE-T1.48	0			Site 22	20	CBE-T1.48	0
Site 20	18	CBE-T1.49	-0.00333333			Site 22	20	CBE-T1.49	-0.00333333
Site 20	18	CBE-T1.5	0.00333333			Site 22	20	CBE-T1.5	0.00333333
Site 20	18	CBE-T1.52	0.00666667			Site 22	20	CBE-T1.52	0
Site 20	18	CBE-T1.53	0.00666667			Site 22	20	CBE-T1.53	0
Site 20	18	CBE-T1.6	0.03			Site 22	20	CBE-T1.6	0
Site 20	18	CBE-T1.7	0.0233333			Site 22	20	CBE-T1.7	0
Site 21	1	CBE-T1.1	4.73			Site 22	21	CBE-T1.1	0
Site 21	1	CBE-T1.13	6.2			Site 22	21	CBE-T1.13	0.00333333
Site 21	1	CBE-T1.14	4.13667			Site 22	21	CBE-T1.14	-0.00333333
Site 21	1	CBE-T1.18	12.8			Site 22	21	CBE-T1.18	0.00333333
Site 21	1	CBE-T1.2	13.5233			Site 22	21	CBE-T1.2	0.00333333
Site 21	1	CBE-T1.20	9.9			Site 22	21	CBE-T1.20	0.00666667
[truncated: 1,242 more rows]

## Sheet: Fig_SI19
Site 1								Site 2								Site 3
	CtoT			AtoG					CtoT			AtoG					CtoT			AtoG
	n1	n2	n3	n1	n2	n3			n1	n2	n3	n1	n2	n3			n1	n2	n3	n1	n2	n3
CABE-T2.5	67.613	56.849	54.982	0.584	0.412	0.362		CABE-T2.5	64.113	51.9	57.166	74.203	64.679	64.387		CABE-T2.5	69.457	59.9	62.026	51.028	42.803	45.532
CABE-T2.6	68.585	58.381	58.073	0.603	0.329	0.428		CABE-T2.6	56.634	48	55.037	80.019	69.559	68.101		CABE-T2.6	74.634	64.1	66.018	67.017	56.935	58.012
CABE-T2.9	68.94	58.154	57.748	0.871	0.685	0.659		CABE-T2.9	63.827	54.4	58.577	76.87	69.738	68.403		CABE-T2.9	75.321	65.8	68.72	66.774	57.915	60.135
CABE-T3.1	67.051	60.208	59.236	0.677	0.44	0.419		CABE-T3.1	62.696	51.1	54.413	82.548	71.637	68.157		CABE-T3.1	76.986	64.9	66.473	72.697	60.395	62.199
CBE-T1.14	69.216	56.052	58.867	0.051	0.029	0.047		CBE-T1.14	68.351	58.2	56.21	12.41	9.847	11.288		CBE-T1.14	74.824	66.5	63.697	1.004	0.858	0.717
CBE-T1.46	68.637	55.644	56.604	0.056	0.076	0.048		CBE-T1.46	70.51	56.8	56.84	19.087	14.895	15.753		CBE-T1.46	74.869	64.4	63.46	1.635	1.067	1.104
CBE-T1.52	68.684	53.736	60.117	0.043	0.026	0.051		CBE-T1.52	69.929	59.1	59.089	8.819	6.917	7.138		CBE-T1.52	73.316	65.3	60.505	0.651	0.485	0.417
ABE-P48R-UGI	1.739	1.158	1.221	1.3	0.629	1.191		ABE-P48R-UGI	0.586	0.32	0.383	76.628	67.834	64.534		ABE-P48R-UGI	0.143	0.15	0.169	11.708	11.151	9.241
SPACE	12.211	7.244	11.279	0.492	0.338	0.493		SPACE	59.962	46.2	50.208	53.85	40.08	45.966		SPACE	61.924	53.3	52.614	11.808	8.261	12.141
A&C-BEmax	51.376	40.593	39.494	0.415	0.378	0.427		A&C-BEmax	55.09	44.4	48.424	65.304	54.54	54.57		A&C-BEmax	50.671	39.5	41.792	27.624	21.288	22.055
TargetACEmax	8.156	5.199	6.166	1.631	1.217	0.965		TargetACEmax	54.189	42.7	44.097	78.478	69.112	65.322		TargetACEmax	60.212	48.9	52.304	36.295	33.017	28.322
ABE8.20	7.764	7.459	4.066	7.015	6.152	3.659		ABE8.20	0.551	0.52	0.362	78.908	70.536	61.481		ABE8.20	0.603	0.64	0.574	82.201	75.236	64.022
BE4	71.385	59.722	56.666	0.032	0.063	0.026		BE4	63.117	51.9	52.534	0.082	0.041	0.034		BE4	77.443	67.5	67.84	0.086	0.041	0.04
nCas9-UGI	0.147	0.114	0.056	0.208	0.085	0.105		nCas9-UGI	0.105	0.06	0.062	0.101	0.04	0.084		nCas9-UGI	0.429	0.4	0.215	0.192	0.13	0.075
None	0.078	0.059	0.09	0.017	0.019	0.02		None	0.079	0.07	0.055	0.065	0.03	0.042		None	0.068	0.07	0.066	0.046	0.021	0.028
Site 4								Site 5								Site 6
	CtoT			AtoG					CtoT			AtoG					CtoT			AtoG
	n1	n2	n3	n1	n2	n3			n1	n2	n3	n1	n2	n3			n1	n2	n3	n1	n2	n3
CABE-T2.5	60.191	51.207	54.984	16.247	11.775	14.784		CABE-T2.5	64.777	56.088	56.926	24.526	20.331	21.233		CABE-T2.5	60.507	52.047	55.086	36.553	30.46	33.842
CABE-T2.6	65.952	56.904	60.855	4.383	2.816	3.414		CABE-T2.6	68.27	55.563	55.981	31.397	23.007	23.109		CABE-T2.6	62.294	53.698	51.383	31.765	26.085	24.993
CABE-T2.9	66.09	56.57	61.995	13.915	10.219	13.184		CABE-T2.9	67.465	57.756	57.976	33.348	26.722	26.747		CABE-T2.9	61.269	51.966	50.397	44.96	38.128	37.213
CABE-T3.1	66.818	58.251	60.199	10.539	7.641	8.53		CABE-T3.1	60.999	51.675	50.093	35.653	28.393	27.323		CABE-T3.1	58.013	50.051	49.067	48.736	41.198	40.105
CBE-T1.14	66.441	57.612	57.736	0.108	0.087	0.115		CBE-T1.14	67.676	57.456	56.332	0.344	0.234	0.248		CBE-T1.14	48.857	41.163	37.746	0.358	0.233	0.336
CBE-T1.46	64.723	55.005	58.012	0.172	0.113	0.146		CBE-T1.46	69.386	57.396	57.314	0.464	0.257	0.323		CBE-T1.46	59.841	48.451	48.366	0.642	0.464	0.443
CBE-T1.52	65.738	57.524	53.086	0.167	0.062	0.108		CBE-T1.52	66.705	59.029	55.804	0.237	0.174	0.204		CBE-T1.52	58.987	49.145	47.358	0.252	0.158	0.134
ABE-P48R-UGI	13.348	10.601	9.877	5.952	4.983	4.682		ABE-P48R-UGI	0.245	0.24	0.178	34.55	28.846	27.11		ABE-P48R-UGI	0.224	0.153	0.203	11.819	9.192	7.816
SPACE	52.069	41.783	47.539	6.72	4.741	7.266		SPACE	8.237	5.492	7.17	26.46	18.59	24.39		SPACE	59.671	46.446	51.178	10.066	6.616	9.311
A&C-BEmax	55.63	43.025	48.923	2.272	1.33	1.884		A&C-BEmax	56.684	44.244	45.209	8.779	6.476	6.616		A&C-BEmax	59.407	46.526	45.992	17.614	13.146	13.334
TargetACEmax	64.538	53.267	57.835	10.17	8.234	8.326		TargetACEmax	7.774	5.391	6.704	47.761	38.976	38.467		TargetACEmax	61.788	51.024	52.89	11.215	8.76	9.477
ABE8.20	2.165	1.324	1.944	68.196	59.105	59.24		ABE8.20	0.346	0.273	0.238	67.051	57.656	51.295		ABE8.20	0.158	0.145	0.087	60.832	53.509	47.418
BE4	69.944	59.84	61.221	0.046	0.057	0.043		BE4	67.813	58.259	54.775	0.039	0.02	0.035		BE4	39.664	32.798	30.449	0.054	0.038	0.033
nCas9-UGI	0.133	0.104	0.084	0.19	0.1	0.14		nCas9-UGI	0.047	0.037	0.028	0.028	0.013	0.014		nCas9-UGI	0.063	0.062	0.051	0.039	0.019	0.023
None	0.061	0.034	0.037	0.016	0.016	0.014		None	0.08	0.027	0.028	0.027	0.011	0.01		None	0.062	0.066	0.048	0.029	0.022	0.018

## Sheet: Fig_SI20
site 5 (S. aureus)								site 6 (S. aureus)								site 7 (S. aureus)
	CtoT			AtoG					CtoT			AtoG					CtoT			AtoG
	n1	n2	n3	n1	n2	n3			n1	n2	n3	n1	n2	n3			n1	n2	n3	n1	n2	n3
saABE8.20	0.641	1.291	1.148	15.218	30.904	24.328		saABE8.20	0.044	0.046	0.052	7.124	16.069	9.734		saABE8.20	0.046	0.049	0.033	60.403	69.504	66.645
saBE4	34.532	60.142	49.034	0.03	0.02	0.034		saBE4	8.187	20.979	15.137	0.01	0.02	0.017		saBE4	7.994	16.315	13.98	0.029	0.034	0.025
saCABE-T2.6	13.837	28.283	22.253	0.48	1.107	0.727		saCABE-T2.6	5.233	13.286	8.717	0.317	0.728	0.334		saCABE-T2.6	29.903	45.024	38.29	26.121	36.466	30.882
saCABE-T3.1	15.663	30.593	25.151	1.389	3.296	2.681		saCABE-T3.1	3.608	9.093	6.297	0.813	2.056	1.258		saCABE-T3.1	18.578	28.491	24.536	42.587	58.605	50.331
saCBE-T1.14	13.392	24.995	21.26	0.068	0.104	0.07		saCBE-T1.14	4.939	12.569	8.992	0.033	0.057	0.029		saCBE-T1.14	27.134	40.763	33.944	0.469	0.677	0.605
saCBE-T1.46	8.482	16.678	13.823	0.045	0.082	0.047		saCBE-T1.46	3.61	9.557	8.048	0.051	0.073	0.039		saCBE-T1.46	32.278	46.626	40.593	0.351	0.513	0.508
saCBE-T1.52	8.145	17.882	14.707	0.021	0.036	0.029		saCBE-T1.52	4.077	10.383	6.484	0.042	0.061	0.052		saCBE-T1.52	28.861	42.467	36.908	0.155	0.229	0.233
saCas9-UGI	0.101	0.26	0.238	0.017	0.018	0.027		saCas9-UGI	0.04	0.104	0.066	0.021	0.012	0.022		saCas9-UGI	0.099	0.194	0.093	0.045	0.08	0.072
None	0.026	0.041	0.053	0.018	0.019	0.02		None	0.02	0.039	0.033	0.014	0.009	0.016		None	0.038	0.031	0.071	0.026	0.087	0.042
untransfected	0.028	0.032	0.052	0.036	0.028	0.015		untransfected	0.021	0.03	0.037	0.029	0.029	0.025		untransfected	0.043	0.028	0.053	0.024	0.024	0.063
site 8 (S. aureus)								site 11 (S. aureus)								site 12 (S. aureus)
	CtoT			AtoG					CtoT			AtoG					CtoT			AtoG
	n1	n2	n3	n1	n2	n3			n1	n2	n3	n1	n2	n3			n1	n2	n3	n1	n2	n3
saABE8.20	0.397	0.371	0.284	66.162	75.013	72.27		saABE8.20	0.023*	0.027	0.035	0.018*	11.223	9.136		saABE8.20	0.022	0.07	0.024	6.049	15.118	8.724
saBE4	53.38	64.312	60.988	0.038	0.099	0.073		saBE4	0.032*	13.318	11.573	0.02*	0.02	0.032		saBE4	18.834	33.846	25.42	0.023	0.022	0.026
saCABE-T2.6	53.316	67.484	64.394	24.568	30.333	27.43		saCABE-T2.6	0.042*	6.159	5.071	0.018*	0.75	0.573		saCABE-T2.6	8.498	18.418	13.13	1.252	3.146	2.272
saCABE-T3.1	44.277	58.859	54.413	33.194	44.898	39.905		saCABE-T3.1	0.034*	4.204	3.258	0.012*	1.64	1.157		saCABE-T3.1	6.524	14.977	10.146	1.958	5.524	3.405
saCBE-T1.14	57.938	71.757	66.828	0.302	0.614	0.501		saCBE-T1.14	0.044*	4.92	3.809	0.017*	0.073	0.08		saCBE-T1.14	7.577	18.136	12.862	0.039	0.091	0.039
saCBE-T1.46	56.937	71.741	64.584	0.371	0.63	0.485		saCBE-T1.46	0.013*	4.037	3.714	0.028*	0.047	0.022		saCBE-T1.46	7.218	15.939	10.756	0.037	0.071	0.045
saCBE-T1.52	58.11	67.688	65.105	0.254	0.39	0.397		saCBE-T1.52	0.021*	3.726	3.52	0.016*	0.03	0.017		saCBE-T1.52	7.118	16.411	11.016	0.028	0.026	0.034
saCas9-UGI	0.082	0.18	0.186	0.054	0.068	0.076		saCas9-UGI	0.025*	0.023	0.034	0.027*	0.019	0.025		saCas9-UGI	0.043	0.074	0.097	0.022	0.018	0.032
None	0.064	0.041	0.102	0.035	0.011	0.018		None	0.043*	0.028	0.055	0.017*	0.016	0.015		None	0.03	0.035	0.026	0.03	0.02	0.027
untransfected	0.055	0.081	0.09	0.032	0.02	0.072		untransfected	0.028*	0.033	0.035	0.018*	0.023	0.044		untransfected	0.026	0.027	0.029	0.026	0.032	0.02

## Sheet: Fig_SI21
C to T
Site:	1				2				3				4				5				6				7				8
	n1	n2	n3	n4	n1	n2	n3	n4	n1	n2	n3	n4	n1	n2	n3	n4	n1	n2	n3	n4	n1	n2	n3	n4	n1	n2	n3	n4	n1	n2	n3	n4
CABE-T1.2	79.646	84.77	86.229	80.743	69.909	73.33	74.768	73.093	75.488	82.429	82.657	79.888	67.969	75.415	76.413	73.788	56.005	61.43	66.251	62.812	64.354	71.918	71.061	71.689	73.932	61.712	68.997	68.219	45.553	22.738	42.833	41.502		*excluded due to number of mapped sequencing reads below internal threshold
CABE-T1.17	78.459	81.096	84.954	87.318	59.621	65.65	64.456	65.64	44.633	49.201	51.505	50.178	52.522	60.521	60.737	61.274	14.392	18.18	18.994	18.577	34.519	38.895	38.436	38.354	46.247	44.267	44.228	45.388	54.681	52.787	52.571	53.408
CABE-T2.5	86.584	91.852	90.362	93.48	80.715	88.15	88.161	88.486	86.01	90.093	91.441	90.818	66.081	77.237	79.192	79.096	80.914	89.007	89.75	88.144	74.189	80.529	80.896	79.646	86.388	80.505	83.036	89.591	89.535	87.208	85.575	89.944
CABE-T2.6	86.139	90.412	91.645	93.812	80.952	88.506	88.277	89.134	85.835	92.658	92.501	92.056	73.754	82.595	85.987	85.201	75.756	86.271	86.73	85.11	79.646	84.315	86.845	85.175	89.305	87.878	85.945	90.807	76.403	72.979	74.459	78.224
CABE-T2.9	84.969	90.092	92.392	93.145	76.909	85.435	85.566	86.548	84.328	89.696	90.677	91.698	65.295	79.397	80.654	82.42	76.849	87.302	87.922	86.651	72.33	80.226	80.989	80.609	88.158	85.549	84.166	90.002	89.738	87.711	87.002	90.562
CABE-T2.19	78.884	89.856	89.641	91.627	70.402	83.639	83.804	82.664	77.325	90.84	89.224	88.425	66.411	83.53	80.857	82.049	54.876	76.688	72.187	70.104	69.979	83.022	83.145	80.268	88.165	86.099	84.302	88.188	70.035	69.591	69.273	72.284
CABE-T2.23	81.316	93.044	89.097	92.243	75.339	85.89	86.334	87.942	82.26	89.774	90.761	90.685	63.463	83.909	79.696	82.153	76.173	90.072	88.21	87.652	71.98	85.301	84.497	82.235	87.902	84.784	85.499	91.414	88.391	72.613*	86.348	89.806
CABE-T3.1	86.411	87.227	91.471	93.624	75.958	84.427	84.075	83.893	87.554	91.376	92.236	92.832	70.378	82.116	82.033	82.06	71.459	81.515	82.515	81.635	75.252	82.885	81.512	81.132	86.141	85.11	82.544	87.972	78.62	77.337	73.522	79.151
CABE-T3.155	77.219	80.918	87.514	88.297	31.447	40.418	41.68	39.46	52.743	68.253	68.073	64.588	61.624	75.761	77.931	75.706	29.77	41.867	43.339	40.16	40.303	49.602	49.024	48.119	48.38	52.164	48.104	52.611	62.402	59.519	60.203	63.706
CBE-T1.2	90.841	92.401	92.607	94.808	83.973	85.453	89.082	91.611	90.453	91.497	91.917	94.351	84.584	86.948	88.224	91.12	86.461	90.794	89.845	91.602	80.013	82.44	82.342	83.365	92.422	91.454	87.555	91.621	92.746	90.753	88.542	91.116
CBE-T1.3	83.731	88.144	89.324	90.8	83.005	84.177	87.804	89.756	86.709	88.124	90.318	92.079	68.647	72.466	77.493	81.177	76.613	82.43	84.702	86.167	67.45	73.356	76.405	77.076	85.101	81.753	83.068	88.229	76.938	73.252	74.791	78.637
CBE-T1.4	82.206	86.952	88.022	90.135	83.162	80.819	87.38	89.694	82.907	81.933	88.58	89.845	63.405	64.595	74.81	77.446	70.796	75.609	81.628	81.887	65.324	75.749	75.387	74.652	83.354	75.952	79.513	86.295	78.733	71.159	74.657	79.903
CBE-T1.5	81.869	83.644	88.356	90.76	80.452	75.588	85.632	88.089	77.346	72.63	87.928	88.183	62.424	57.207	77.118	78.852	63.437	73.956	77.234	77.463	63.007	76.398	74.229	74.858	82.989	75.336	81.094	86.127	78.366	69.65	74.878	81.141
CBE-T1.6	85.939	85.372	91.573	93.614	82.051	83.159	87.203	89.846	85.988	70.396	92.495	92.759	74.499	54.068	83.952	86.855	75.603	78.843	84.309	86.502	70.106	81.737	77.75	79.075	89.692	84.164	87.858	91.499	87.9	84.466	85.651	90.186
CBE-T1.13	86.768	86.283	91.057	94.494	82.421	82.669	89.382	91.121	84.422	76.367	90.741	93.096	72.77	68.849	83.901	85.694	74.465	78.579	85.445	87.477	67.122	79.49	75.502	77.332	90.565	85.416	86.396	92.271	90.725	85.373	88.207	92.131
CBE-T1.14	81.548	87.214	89.667	92.435	79.806	84.098	87.588	89.95	81.37	81.74	90.215	91.124	71.702	87.544	83.407	86.609	73.35	88.155	84.412	87.168	64.212	80.462	75.4	76.516	88.722	85.619	87.854	91.48	86.495	83.104	84.344	88.58
CBE-T1.21	80.121	87.5*	89.042	92.574	76.33	88.923	86.317	90.184	80.418	91.622	88.897	91.864	58.655	80.322	76.711	79.266	77.768	89.68	85.435	89.3	74.756	88.464	84.519	84.568	90.528	86.458	74.955	92.85	82.483	78.192	79.728	84.897
CBE-T1.28	92.011	55.351	90.756	93.651	89.646	85.1	89.776	91.496	91.167	92.233	91.644	93.485	86.48	88.027	85.439	88.211	90.408	91.293	89.283	91.066	79.338	81.732	79.458	81.076	91.379	86.44	87.539	90.86	91.868	86.672	87.598	90.931
CBE-T1.30	92.176	93.209	90.927	94.19	90.822	90.754	90.806	92.025	92.461	93.346	92.617	93.716	88.131	89.553	87.302	90.054	90.692	89.06	90.324	90.267	81.913	82.958	81.918	82.156	92.098	88.416	89.141	93.837	92.834	88.078	89.414	94.201
CBE-T1.31	93.049	56.904	92.651	94.493	92.104	92.315	91.082	93.414	92.911	93.202	93.158	94.196	90.233	89.73	88.934	90.363	90.986	90.97	90.427	90.942	79.762	81.835	79.245	81.086	93.111	88.963	89.898	93.834	93.896	88.657	90.159	94.132
CBE-T1.32	93.366	93.198	92.323	95.253	90.526	92.046	90.991	92.157	92.054	93.111	92.89	93.944	90.784	90.245	89.797	90.546	91.89	91.825	90.58	91.592	82.408	84.806	83.046	83.749	93.276	88.93	89.581	94.398	93.32	89.737	90.05	94.395
CBE-T1.45	91.885	92.957	91.054	93.47	89.352	90.649	90.34	91.702	91.541	91.426	91.771	92.149	82.483	85.657	84.385	86.663	90.883	90.064	90.581	90.759	78.498	83.495	80.931	81.583	90.222	86.014	86.569	93.002	91.711	85.361	86.799	93.015
CBE-T1.46	91.931	91.734	91.081	93.996	90.026	91.145	90.86	92.173	91.415	93.567	91.401	93.307	84.708	86.362	86.781	87.398	90.277	92.223	90.417	92.103	79.362	82.379	81.117	81.439	91.151	87.893	88.894	94.105	91.407	85.526	86.734	92.877
CBE-T1.52	91.902	92.709	90.977	93.716	90.669	92.802	92.821	93.253	91.957	93.372	93.174	93.753	84.169	87.305	87.011	88.284	89.06	91.936	90.561	91.11	77.411	80.527	78.785	78.526	90.596	86.056	88.649	93.11	91.627	84.575	87.07	93.851
CBE-T1.53	87.195	88.051	88.709	91.549	85.438	88.844	88.319	90.698	88.127	88.288	89.937	91.284	73.143	78.506	79.344	80.175	83.201	85.952	85.678	86.108	69.115	75.499	72.743	74.323	85.323	78.915	79.962	89.655	78.031	65.606	73.337	79.31
BE4	92.172	92.279	92.825	92.613	82.443	81.851	82.305	83.554	92.191	93.897	92.929	93.997	88.813	86.977	88.631	89.507	89.805	90.261	89.697	90.613	47.713	51.195	50.546	51.825	59.498	51.643	55.877	59.351	81.278	75.049	75.906	76.478
BE4-ppAPOBEC	90.495	88.434	89.043	90.58	71.386	71.775	70.328	71.358	67.118	69.162	68.802	71.056	86.428	82.122	84.961	85.695	88.997	87.959	88.158	88.127	56.453	57.851	57.261	59.228	71.352	66.738	66.289	69.158	75.779	71.551	71.718	71.544
BE4-ppAPOBEC_H122A	85.962	81.138	84.246	88.776	80.854	79.396	80.965	81.554	82.906	81.485	83.161	85.079	77.16	71.923	77.228	78.894	55.818	54.192*	57.689	58.279	81.687	77.746	81.148	85.386	86.564	78.262	81.615	82.603	86.935	77.949	83.621	80.862
YE1	88.976	86.308	87.135	90.42	79.456	77.133	80.441	81.688	69.65	71.231	73.556	73.328	85.058	74.235	84.532	86.073	76.321	78.464	78.779	80.813	48.212	50.434	50.982	56.258	17.282	15.105	18.345	20.512	31.967	29.833	33.597	33.178
ABE8.20	18.216	17.244	17.695	17.976	0.625	0.728	0.701	0.759	0.886	1.095	0.983	0.836	1.647	1.643	1.778	2.009	0.812	0.687	0.865	0.868	0.341	0.298	0.327	0.401	0.324	0.415	0.361	0.254	3.327	2.62	2.808	3.014
ABE8.20+UGI	27.298	30.498	29.909	29.596	2.733	4.385	2.727	2.949	3.109	6.435	3.806	3.793	7.333	8.402	7.887	8.399	1.827	3.5	2.057	2.006	0.835	1.255	1.204	1.034	1.136	2.207	1.23	1.084	6.765	4.955	5.501	5.866
ABE8e	7.207	7.561	8.143	8.037	0.438	0.581	0.403	0.498	2.26	2.359	2.716	2.489	0.637	0.75	0.717	0.713	0.284	0.248	0.263	0.273	0.554	0.524	0.715	0.623	0.476	0.385	0.506	0.419	0.74	0.337*	0.692*	0.617
SPACE	14.028	23.832	17.606	17.031	68.759	70.351	70.344	70.126	79.034	79.633	79.866	80.581	58.433	62.396	64.505	62.68	7.691	8.782	9.266	9.015	64.672	73.042	73.733	71.292	45.496	35.416	42.264	44.882	72.392	61.22	66.915	66.616
A&C-BEmax	83.244	85.121	86.347	86.539	82.065	80.171	80.546	83.203	71.726	73.69	74.037	74.012	62.328	62.516	66.168	65.727	81.39	82.063	83.467	82.981	77.547	79.351	83.068	83.689	78.739	62.815	75.787	75.429	85.146	76.121	82.536	80.958
nCas9	0.069	0.093	0.187	0.066	0.126	0.129	0.19	0.195	0.308	0.184	0.386	0.502	0.069	0.06	0.064	0.076	0.109	0.063	0.075	0.093	0.061	0.035	0.046	0.037	0.354	0.228	0.363	0.449	0.328	0.731	0.738	0.922
nCas9+UGI	0.077	0.071	0.085	0.078	0.121	0.066	0.108	0.131	0.161	0.158	0.216	0.247	0.259	0.512	0.38	0.304	0.092	0.127	0.055	0.075	0.047	0.039	0.05	0.041	0.113	0.115	0.148	0.133	0.277	0.379	0.406	0.543
Cas9	0.231	0.305	0.184	0.177	2.933	1.67	2.965	3.043	4.402	2.549	4.092	4.383	1.842	1.907	2.276	1.986	2.356	2.296	2.476	2.295	0.381	0.531	0.491	0.549	1.032	1.277	1.086	1.372	7.957	2.784	6.256	4.316
None	0.041	0.042	0.059	0.043	0.045	0.037	0.044	0.029	0.037	0.033	0.041	0.04	0.037	0.027	0.024	0.02	0.059	0.06	0.036	0.063	0.038	0.046	0.026	0.023	0.09	0.039	0.054	0.034	0.05	0.032	0.056	0.038
A to G
	1				2				3				4				5				6				7				8
CABE-T1.2	0.138	0.263	0.213	0.15	87.944	86.477	88.673	88.557	24.063	34.505	32.47	28.517	0.637	0.923	0.776	0.835	5.343	6.696	7.928	6.924	9.887	14.555	12.741	13.333	12.363	8.864	10.977	10.498	75.095	39.91	71.793	70.863
CABE-T1.17	23.801	26.808	27.648	29.557	96.037	97.482	97.385	97.583	92.169	92.841	93.299	93.623	34.661	38.697	37.364	41.022	86.275	89.333	89.327	88.801	60.021	64.08	64.927	64.511	62.479	58.624	58.255	59.964	96.642	93.872	93.682	94.784
CABE-T2.5	0.501	0.592	0.556	0.811	92.044	95.159	95.261	95.319	57.439	64.671	64.059	63.088	6.353	10.7	10.985	10.994	14.275	21.021	22.591	20.649	27.772	34.079	33.804	33.027	32.204	30.894	33.769	36.507	94.287	91.522	90.036	94.14
CABE-T2.6	0.502	0.549	0.485	0.593	94.226	96.476	96.345	97.106	75.066	81.279	80.502	80.194	1.167	1.618	1.659	1.76	17.791	23.386	24.552	22.88	38.447	43.707	46.106	43.477	49.658	49.52	48.369	52.522	96.235	92.925	93.135	95.848
CABE-T2.9	0.941	0.985	0.929	0.971	91.657	95.421	94.822	95.555	73.213	78.073	78.874	79.352	4.729	8.337	7.626	8.478	18.487	27.238	27.052	25.749	38.413	44.908	44.965	44.292	50.426	49.001	47.559	52.307	95.815	93.581	93.241	95.692
CABE-T2.19	1.02	1.662	1.168	1.281	94.633	97.147	97.127	96.955	70.204	81.911	81.269	80.299	2.659	3.966	3.475	4.435	24.501	37.931	34.933	33.987	41.415	53.722	52.682	50.366	54.688	53.338	52.336	55.253	95.011	93.583	93.187	95.452
CABE-T2.23	0.308	0.53	0.462	0.47	91.124	95.103	95.578	95.99	42.025	53.73	52.211	51.512	2.816	7.065	5.422	6.076	11.33	23.509	21.04	19.795	20.605	34.516	29.624	29.5	26.103	27.353	26.085	29.792	89.545	69.765*	87.836	90.71
CABE-T3.1	0.706	0.822	0.881	0.842	94.497	96.823	96.661	96.744	81.622	85.043	85.023	85.735	3.791	5.774	5.82	5.687	32.558	42.2	44.323	42.26	46.318	52.885	53.313	52.268	56.884	57.55	56.226	60.474	96.386	94.909	92.799	96.387
CABE-T3.155	0.786	0.822	0.979	1.022	97.16	97.862	97.856	98.187	64.202	75.262	75.061	73.426	7.842	11.576	10.323	11.076	42.332	53.888	55.756	52.708	36.713	44.109	44.969	43.088	32.537	37.44	33.505	37.25	95.936	92.265	92.594	95.465
CBE-T1.2	0.054	0.04	0.055	0.068	17.091	18.663	19.539	19.467	1.706	1.992	2.293	1.822	0.052	0.074	0.062	0.068	0.422	0.56	0.603	0.518	0.518	0.529	0.495	0.524	0.461	0.537	0.376	0.48	6.001	5.767	5.963	6.412
CBE-T1.3	0.053	0.065	0.046	0.055	7.656	8.661	9.07	9.118	0.825	1.012	1.234	1.007	0.031	0.058	0.053	0.059	0.246	0.408	0.402	0.385	0.3	0.256	0.378	0.389	0.286	0.289	0.214	0.33	2.534	2.161	2.661	2.799
CBE-T1.4	0.071	0.114	0.073	0.055	12.744	14.82	18.125	17.317	1.036	1.693	1.844	1.858	0.083	0.071	0.099	0.084	0.353	0.566	0.572	0.63	0.492	0.859	0.761	0.689	0.531	0.532	0.631	0.742	4.322	3.664	4.107	4.6
CBE-T1.5	0.036	0.038	0.038	0.058	5.118	5.852	7.709	7.493	0.461	0.451	0.678	0.722	0.033	0.029	0.038	0.039	0.199	0.342	0.342	0.309	0.212	0.29	0.255	0.29	0.224	0.149	0.302	0.2	1.572	1.392	1.624	2.194
CBE-T1.6	0.039	0.024	0.04	0.04	4.738	5.707	6.237	5.745	0.71	0.465	1.008	0.925	0.041	0.05	0.049	0.042	0.224	0.263	0.332	0.265	0.286	0.337	0.309	0.299	0.202	0.232	0.25	0.26	1.735	1.587	1.695	2.117
CBE-T1.13	0.047	0.035	0.055	0.079	5.362	6.346	6.981	6.785	0.695	0.723	1.076	0.879	0.033	0.046	0.054	0.039	0.309	0.322	0.366	0.443	0.324	0.335	0.269	0.366	0.226	0.184	0.267	0.207	1.724	1.759	2.02	2.154
CBE-T1.14	0.059	0.071	0.04	0.056	8.263	10.968	11.848	10.877	0.801	1.036	1.25	1.19	0.044	0.087	0.035	0.052	0.296	0.504	0.395	0.47	0.361	0.381	0.369	0.391	0.281	0.316	0.369	0.351	3.127	3.127	3.279	3.818
CBE-T1.21	0.035	3.636*	0.053	0.039	33.821	48.713	43.191	44.303	2.184	3.75	3.163	3.383	0.107	0.122	0.131	0.119	0.157	0.372	0.246	0.222	0.475	0.879	0.607	0.73	0.706	0.556	0.569	0.863	13.287	12.739	13.304	14.348
CBE-T1.28	0.065	0.066	0.092	0.086	17.947	19.134	19.533	19.136	2.139	2.28	2.146	2.293	0.086	0.062	0.088	0.089	0.664	0.757	0.745	0.887	0.569	0.637	0.591	0.651	0.391	0.404	0.509	0.473	6.793	6.441	6.459	7.437
CBE-T1.30	0.071	0.08	0.052	0.085	18.503	20.473	19.569	19.493	1.931	2.421	2.15	2.018	0.083	0.074	0.095	0.081	0.67	0.804	0.796	0.735	0.554	0.593	0.59	0.591	0.382	0.437	0.388	0.497	6.118	5.519	6.324	7.014
CBE-T1.31	0.041	0.028	0.04	0.035	11.612	12.628	11.883	12.331	1.518	1.527	1.688	1.699	0.056	0.053	0.077	0.053	0.383	0.518	0.601	0.613	0.44	0.457	0.437	0.459	0.252	0.412	0.198	0.253	3.104	2.718	3.282	3.103
CBE-T1.32	0.093	0.078	0.08	0.114	23.822	27.155	26.143	25.006	2.31	2.798	2.896	2.677	0.081	0.091	0.104	0.104	0.626	0.911	0.96	0.873	0.546	0.635	0.632	0.73	0.516	0.424	0.522	0.505	6.788	6.207	6.716	7.342
CBE-T1.45	0.323	0.301	0.263	0.234	41.495	47.57	44.86	44.121	4.645	5.552	5.279	5.165	0.217	0.332	0.239	0.266	1.352	1.809	1.642	1.474	1.291	1.392	1.557	1.368	1.247	1.146	1.234	1.371	16.005	13.563	14.511	17.466
CBE-T1.46	0.066	0.09	0.114	0.073	20.716	23.801	21.685	21.809	1.827	2.536	2.119	2.062	0.113	0.094	0.093	0.084	0.623	0.859	0.719	0.888	0.593	0.555	0.61	0.554	0.411	0.526	0.393	0.526	7.254	6.146	7.257	8.219
CBE-T1.52	0.054	0.036	0.052	0.053	9.129	10.882	9.748	9.732	0.961	0.984	0.894	1.047	0.111	0.075	0.056	0.061	0.317	0.465	0.527	0.412	0.263	0.359	0.324	0.35	0.186	0.486	0.226	0.192	2.639	2.338	3.677	3.057
CBE-T1.53	0.035	0.074	0.057	0.084	12.026	15.111	14.276	13.565	1.288	1.339	1.511	1.489	0.067	0.084	0.087	0.091	0.478	0.632	0.635	0.544	0.536	0.575	0.581	0.572	0.436	0.406	0.391	0.449	2.737	2.502	2.81	2.986
BE4	0.032	0.026	0.029	0.036	0.525	0.616	0.593	0.479	0.067	0.072	0.086	0.072	0.021	0.024	0.023	0.024	0.093	0.111	0.131	0.109	0.058	0.065	0.088	0.049	0.131	0.158	0.095	0.085	0.182	0.293	0.289	0.205
BE4-ppAPOBEC	0.029	0.041	0.02	0.032	0.066	0.332	0.084	0.028	0.035	0.067	0.056	0.085	0.05	0.032	0.02	0.022	0.036	0.06	0.022	0.039	0.027	0.024	0.031	0.018	0.035	0.031	0.022	0.018	0.044	0.046	0.063	0.068
BE4-ppAPOBEC_H122A	0.052	0.051	0.07	0.076	4.792	5.144	4.954	5.039	1.164	1.015	1.149	1.047	0.071	0.072	0.105	0.05	1.5	1.243*	1.961	1.777	0.684	0.605	0.618	0.575	0.634	0.537	0.618	0.568	3.689	2.022	3.142	2.259
YE1	0.047	0.034	0.016	0.024	0.225	0.291	0.266	0.322	0.142	0.114	0.178	0.196	0.021	0.015	0.019	0.028	0.092	0.081	0.101	0.085	0.053	0.084	0.1	0.053	0.08	0.063	0.091	0.105	0.273	0.076	0.2	0.141
ABE8.20	28.902	25.008	25.944	27.244	98.476	95.858	96.514	97.356	97.916	96.371	96.183	97.216	93.32	83.87	89.159	90.737	95.584	91.672	94.352	93.797	91.087	82.296	89.151	89.564	79.236	68.44	74.462	73.719	94.852	86.845	90.317	92.839
ABE8.20+UGI	17.782	17.859	17.706	19.176	98.383	95.04	97.117	97.517	97.792	95.351	96.478	97.126	83.521	76.084	81.198	81.529	94.89	87.93	92.692	92.398	85.124	80.275	85.567	84.752	66.285	53.934	62.497	60.679	94.348	84.609	90.739	92.661
ABE8e	82.373	77.056	80.544	81.146	98.384	95.833	96.506	97.091	98.141	96.222	96.991	97.785	93.727	88.167	91.187	91.59	95.843	91.103	94.067	93.746	90.971	87.964	89.839	90.537	88.319	79.988	85.014	82.991	95.647	84.659*	90.551*	91.231
SPACE	0.735	1.688	1.185	1.095	62.749	69.835	66.769	66.428	11.82	14.654	12.944	13.884	4.805	7.094	6.378	6.404	14.937	22.552	21.411	19.5	10.997	14.456	14.454	14.58	5.644	4.01	5.436	5.247	54.067	43.705	53.181	51.309
A&C-BEmax	0.646	0.692	0.665	0.52	80.843	78.224	79.625	81.348	28.456	30.678	29.068	30.038	1.306	1.433	1.584	1.575	8.962	9.503	9.781	9.243	22.965	23.509	24.977	25.422	8.336	7.701	7.902	7.891	79.916	69.829	76.815	75.956
nCas9	0.087	0.121	0.159	0.149	0.163	0.153	0.134	0.23	0.153	0.146	0.123	0.12	0.087	0.052	0.048	0.071	0.075	0.09	0.099	0.066	0.046	0.043	0.05	0.05	0.075	0.054	0.083	0.114	0.203	0.399	0.344	0.404
nCas9+UGI	0.028	0.057	0.089	0.063	0.071	0.056	0.098	0.056	0.078	0.038	0.093	0.135	0.032	0.068	0.042	0.039	0.073	0.028	0.042	0.076	0.043	0.041	0.048	0.054	0.048	0.076	0.032	0.053	0.21	0.172	0.3	0.31
Cas9	0.94	0.769	0.982	1.008	1.925	2.102	1.944	2.021	0.597	0.662	0.671	0.73	1.293	1.295	1.238	1.266	1.481	1.4	1.315	1.397	2.811	2.29	2.553	2.942	0.752	0.446	0.393	0.582	14.354	2.173	11.506	6.873
None	0.019	0.014	0.017	0.012	0.016	0.032	0.019	0.018	0.023	0.02	0.023	0.016	0.019	0.015	0.009	0.011	0.021	0.024	0.01	0.038	0.011	0.034	0.022	0.018	0.019	0.013	0.009	0.026	0.017	0.016	0.024	0.009

[truncated: 6 more sheets: Fig_SI24, Fig_SI25, Fig_SI26, Fig_SI27, Fig_SI28, Fig_SI29]
