# Supplementary material for: Improved cytosine base editors generated from TadA variants
Source: Nat Biotechnol. 2023 Jan 9;41(5):686–97. doi: 10.1038/s41587-022-01611-9 (PMC10188367; doi:10.1038/s41587-022-01611-9)
Supplement: Source Data Figs. 1, 3–6 and Extended Data Fig. 5–7 — Statistical source data, with excel tabs labeled with the figure or sub-figure number. [file 41587_2022_1611_MOESM6_ESM.xlsx]

## Sheet: Fig 1e
Site 1	C to T					A to G
	n1	n2	n3	n4		n1	n2	n3	n4
CABE-T1.2	46.239	45.619	35.886	51.403		0.811	0.198	0.129	0.394
CABE-T1.17	65.062	59.202	51.318	57.481		35.429	13.462	10.01	20.689
CABE-T2.5	75.377	68.604	66.584	72.773		3.052	1.12	0.869	0.792
CABE-T2.6	78.007	67.515	70.253	72.028		3.968	1.263	0.504	0.951
CABE-T2.9	72.978	71.181	59.522	67.915		3.918	1.887	2.228	1.313
CABE-T2.19	77.66	72.8	66.038	70.952		4.957	1.574	2.797	2.195
CABE-T2.23	74.037	70.6	67.98	72.18		2.276	0.542	1.344	0.865
SPACE	10.719	11.343	7.937	9.31		2.034	0.545	0.426	0.819
A&C-BEmax	49.192	52.022	32.891	46.271		0.854	0.685	0.339	0.546
Target-ACEmax	6.204	6.587	4.279	6.474		5.173	1.381	0.761	3.113
BE4	57.966	49.066	41.179	62.292		0.166	0.025	0.018	0.063
ABE8.20	5.03	7.667	4.377	6.023		20.196	5.942	4.393	11.533
Site 2	C to T					A to G
	n1	n2	n3	n4		n1	n2	n3	n4
CABE-T1.2	55.22	41.082	33.559	44.125		65.374	54.418	43.938	57.714
CABE-T1.17	71.855	58.651	68.454	54.131		92.039	80.267	85.63	81.156
CABE-T2.5	83.479	60.629	79.791	66.927		91.266	68.309	85.362	78.244
CABE-T2.6	80.164	55.194	76.751	59.79		93.19	72.777	86.028	82.242
CABE-T2.9	80.255	54.962	72.472	64.505		90.941	66.011	83.026	78.847
CABE-T2.19	78.569	57.196	75.412	57.571		93.178	76.13	87.423	80.08
CABE-T2.23	79.875	63.319	78.673	55.17		92.213	76.881	89.11	70.081
SPACE	58.204	48.693	38.701	49.461		53.316	43.497	34.897	42.96
A&C-BEmax	62.667	49.929	31.891	46.205		70.491	57.584	37.114	54.551
Target-ACEmax	54.82	48.732	31.778	45.293		78.682	73.289	49.967	69.937
BE4	50.137	42.883	33.222	49.286		0.043	0.047	0.019	0.024
ABE8.20	0.498	0.393	0.28	0.492		70.967	56.499	44.872	63.11
Site 3	C to T					A to G
	n1	n2	n3	n4		n1	n2	n3	n4
CABE-T1.2	53.571	51.161	31.702	51.63		6.983	4.817	2.624	23.23
CABE-T1.17	70.583	67.464	70.313	44.071		83.558	73.588	72.029	71.624
CABE-T2.5	70.063	66.737	85.466	73.708		46.511	36.705	44.602	53.272
CABE-T2.6	85.41	67.384	82.898	73.985		38.235	19.246	35.5	65.162
CABE-T2.9	82.269	55.059	82.152	71.654		57.923	31.32	50.624	62.374
CABE-T2.19	77.555	66.307	77.528	70.324		43.989	27.634	37.838	63.903
CABE-T2.23	84.248	63.243	85.177	66.981		59.73	36.981	53.904	40.137
SPACE	30.825	55.031	36.848	56.481		32.338	30.198	18.261	9.542
A&C-BEmax	62.376	59.106	35.866	39.756		25.359	19.415	9.657	22.242
Target-ACEmax	20.56	50.587	30.186	48.724		45.788	40.993	23.292	30.217
BE4	51.136	47.145	36.153	62.752		0.177	0.113	0.022	0.028
ABE8.20	0.478	0.876	0.599	0.326		66.086	63.788	45.024	68.253
Site 4	C to T					A to G
	n1	n2	n3	n4		n1	n2	n3	n4
CABE-T1.2	56.012	49.061	37.473	54.511		2.453	1.455	0.9	0.98
CABE-T1.17	33.285	49.483	55.182	54.675		20.412	30.804	38.681	32.711
CABE-T2.5	61.593	55.336	62.801	62.144		27.573	19.022	31.292	16.938
CABE-T2.6	70.344	56.468	62.566	66.805		14.981	6.005	15.505	4.675
CABE-T2.9	70.344	55.47	65.443	64.043		27.522	16.756	27.023	14.581
CABE-T2.19	70.432	56.07	69.028	60.492		15.431	9.049	14.69	6.307
CABE-T2.23	73.343	58.561	69.617	57.22		25.203	15.925	25.391	9.752
SPACE	49.637	47.078	29.865	45.166		9.117	8.699	5.061	5.434
A&C-BEmax	51.144	46.095	27.456	46.336		3.471	2.831	1.124	1.618
Target-ACEmax	50.082	49.751	32.759	50.898		9.523	9.791	5.167	7.879
BE4	48.613	47.911	35.781	56.199		0.079	0.023	0.033	0.058
ABE8.20	2.448	2.339	0.878	1.31		51.522	48.174	32.737	53.163
Site 5	C to T					A to G
	n1	n2	n3	n4		n1	n2	n3
CABE-T1.2	44.686	45.062	43.373			10.652	11.593	13.133
CABE-T1.17	8.658	8.766	12.557			53.134	58.19	71.035
CABE-T2.5	57.722	58.626	55.738			22.735	25.833	12.819
CABE-T2.6	55.003	57.37	49.078			24.122	27.7	29.18
CABE-T2.9	54.636	58.264	60.113			25.505	30.765	37.65
CABE-T2.19	49.81	51.906	50.298			34.163	39.047	44.332
CABE-T2.23	54.243	56.196	62.181			21.722	26.28	33.231
SPACE	6.701	6.317	8.507			21.017	35.918	26.845
A&C-BEmax	46.218	55.491	61.166			7.51	9.882	10.415
Target-ACEmax	6.057	6.337	6.806			36.615	45.8	49.562
BE4	51.319	51.844	51.708			0.015	0.039	0.03
ABE8.20	0.342	0.19	0.202			46.965	66.382	61.927
Site 6	C to T					A to G
	n1	n2	n3	n4		n1	n2	n3
CABE-T1.2	45.081	35.871	47.062			13.833	9.451	14.295
CABE-T1.17	16.175	14.088	25.503			43.439	44.181	60.4
CABE-T2.5	51.675	54.408	69.602			32.573	34.895	42.006
CABE-T2.6	54.539	52.831	68.516			30.075	28.609	37.154
CABE-T2.9	58.64	49.626	64.277			43.581	38.462	49.852
CABE-T2.19	52.347	49.322	67.598			33.707	32.187	44.267
CABE-T2.23	60.962	51.273	73.892			37.56	29.435	45.892
SPACE	58.42	45.726	61.858			12.741	8.176	9.556
A&C-BEmax	55.845	45.216	63.87			18.864	14.609	20.679
Target-ACEmax	59.801	45.57	59.104			11.984	9.376	10.619
BE4	29.249	29.841	35.028			0.048	0.042	0.059
ABE8.20	0.174	0.13	0.161			56.409	50.91	55.481

## Sheet: Fig 3d
Site 1	C to T					A to G
	n1	n2	n3	n4		n1	n2	n3	n4
CABE-T3.1	71.932	72.266	64.226	64.877		2.48	1.17	0.598	0.722
CABE-T3.155	64.586	64.727	58.565	63.831		3.55	0.895	1.084	1.446
CBE-T1.14	69.607	65.355	62.024	64.769		0.24	0.116	0.082	0.049
CBE-T1.46	63.789	56.818	57.836	63.784		0.258	0.148	0.042	0.114
CBE-T1.52	63.074	64.118	56.432	66.353		0.235	0.092	0.033	0.059
SPACE	10.719	11.343	7.937	9.31		2.034	0.545	0.426	0.819
A&C-BEmax	49.192	52.022	32.891	46.271		0.854	0.685	0.339	0.546
Target-ACEmax	6.204	6.587	4.279	6.474		5.173	1.381	0.761	3.113
BE4	57.966	49.066	41.179	62.292		0.166	0.025	0.018	0.063
ABE8.20	5.03	7.667	4.377	6.023		20.196	5.942	4.393	11.533
Site 2	C to T					A to G
	n1	n2	n3	n4		n1	n2	n3	n4
CABE-T3.1	63.716	59.231	76.948	58.903		79.32	76.214	87.561	79.591
CABE-T3.155	49.507	42.077	54.018	38.126		90.62	78.275	87.173	81.416
CBE-T1.14	68.542	57.264	57.542	57.375		17.198	12.499	11.208	10.754
CBE-T1.46	66.186	53.58	52.245	59.174		21.442	16.519	17.255	15.055
CBE-T1.52	69.905	64.374	56.02	60.93		12.088	10.915	8.443	7.494
SPACE	58.204	48.693	38.701	49.461		53.316	43.497	34.897	42.96
A&C-BEmax	62.667	49.929	31.891	46.205		70.491	57.584	37.114	54.551
Target-ACEmax	54.82	48.732	31.778	45.293		78.682	73.289	49.967	69.937
BE4	50.137	42.883	33.222	49.286		0.043	0.047	0.019	0.024
ABE8.20	0.498	0.393	0.28	0.492		70.967	56.499	44.872	63.11
Site 3	C to T					A to G
	n1	n2	n3	n4		n1	n2	n3	n4
CABE-T3.1	85.524	66.845	80.723	72.57		69.554	49.094	54.684	68.637
CABE-T3.155	71.809	57.655	70.587	57.206		65.609	44.67	49.352	55.987
CBE-T1.14	71.764	58.301	60.11	61.43		1.667	0.826	0.395	0.888
CBE-T1.46	63.994	52.41	56.584	63.234		2.023	1.221	1.5	1.126
CBE-T1.52	71.807	72.234	60.658	65.964		1.798	1.967	1.135	0.538
SPACE	30.825	55.031	36.848	56.481		32.338	30.198	18.261	9.542
A&C-BEmax	62.376	59.106	35.866	39.756		25.359	19.415	9.657	22.242
Target-ACEmax	20.56	50.587	30.186	48.724		45.788	40.993	23.292	30.217
BE4	51.136	47.145	36.153	62.752		0.177	0.113	0.022	0.028
ABE8.20	0.478	0.876	0.599	0.326		66.086	63.788	45.024	68.253
Site 4	C to T					A to G
	n1	n2	n3	n4		n1	n2	n3	n4
CABE-T3.1	68.232	58.869	61.92	61.275		21.435	11.986	21.704	9.052
CABE-T3.155	67.665	53.69	64.157	60.035		20.537	14.101	25.324	13.906
CBE-T1.14	66.122	49.725	55.691	54.644		0.408	0.102	0.162	0.071
CBE-T1.46	54.02	51.927	50.153	53.539		0.268	0.181	0.202	0.113
CBE-T1.52	63.306	61.818	48.722	57.868		0.27	0.269	0.123	0.14
SPACE	49.637	47.078	29.865	45.166		9.117	8.699	5.061	5.434
A&C-BEmax	51.144	46.095	27.456	46.336		3.471	2.831	1.124	1.618
Target-ACEmax	50.082	49.751	32.759	50.898		9.523	9.791	5.167	7.879
BE4	48.613	47.911	35.781	56.199		0.079	0.023	0.033	0.058
ABE8.20	2.448	2.339	0.878	1.31		51.522	48.174	32.737	53.163
Site 5	C to T					A to G
	n1	n2	n3			n1	n2	n3
CABE-T3.1	49.651	52.482	54.868			28.199	33.421	43.242
CABE-T3.155	27.136	34.358	36.332			35.5	48.383	43.742
CBE-T1.14	59.96	62.953	61.256			0.287	0.223	0.468
CBE-T1.46	54.491	56.707	61.639			0.333	0.589	0.51
CBE-T1.52	55.788	68.093	60.861			0.218	0.214	0.245
SPACE	6.701	6.317	8.507			21.017	35.918	26.845
A&C-BEmax	46.218	55.491	61.166			7.51	9.882	10.415
Target-ACEmax	6.057	6.337	6.806			36.615	45.8	49.562
BE4	51.319	51.844	51.708			0.015	0.039	0.03
ABE8.20	0.342	0.19	0.202			46.965	66.382	61.927
Site 6	C to T					A to G
	n1	n2	n3			n1	n2	n3
CABE-T3.1	49.528	47.498	61.556			41.469	41.568	55.729
CABE-T3.155	25.833	25.842	37.232			34.224	38.833	51.892
CBE-T1.14	38.56	37.501	50.049			0.312	0.387	0.531
CBE-T1.46	51.09	41.741	63.323			0.563	0.404	0.736
CBE-T1.52	44.988	48.795	67.238			0.184	0.151	0.401
SPACE	58.42	45.726	61.858			12.741	8.176	9.556
A&C-BEmax	55.845	45.216	63.87			18.864	14.609	20.679
Target-ACEmax	59.801	45.57	59.104			11.984	9.376	10.619
BE4	29.249	29.841	35.028			0.048	0.042	0.059
ABE8.20	0.174	0.13	0.161			56.409	50.91	55.481

## Sheet: Fig 4a
Site 1	C to T				A to G
	n1	n2	n3	n4	n1	n2	n3	n4
CBE-T1.14	81.548	87.214	89.667	92.435	0.059	0.071	0.04	0.056
CBE-T1.46	91.931	91.734	91.081	93.996	0.066	0.09	0.114	0.073
CBE-T1.52	91.902	92.709	90.977	93.716	0.054	0.036	0.052	0.053
BE4	92.172	92.279	92.825	92.613	0.032	0.026	0.029	0.036
YE1	88.976	86.308	87.135	90.42	0.047	0.034	0.016	0.024
BE4-ppAPO	90.495	88.434	89.043	90.58	0.029	0.041	0.02	0.032
BE4- ppAPO_H122A	85.962	81.138	84.246	88.776	0.052	0.051	0.07	0.076
ABE8.20	18.216	17.244	17.695	17.976	28.902	25.008	25.944	27.244
Site 2	C to T				A to G
	n1	n2	n3	n4	n1	n2	n3	n4
CBE-T1.14	79.806	84.098	87.588	89.95	8.263	10.968	11.848	10.877
CBE-T1.46	90.026	91.145	90.86	92.173	20.716	23.801	21.685	21.809
CBE-T1.52	90.669	92.802	92.821	93.253	9.129	10.882	9.748	9.732
BE4	82.443	81.851	82.305	83.554	0.525	0.616	0.593	0.479
YE1	79.456	77.133	80.441	81.688	0.225	0.291	0.266	0.322
BE4-ppAPO	71.386	71.775	70.328	71.358	0.066	0.332	0.084	0.028
BE4- ppAPO_H122A	80.854	79.396	80.965	81.554	4.792	5.144	4.954	5.039
ABE8.20	0.625	0.728	0.701	0.759	98.476	95.858	96.514	97.356
Site 3	C to T				A to G
	n1	n2	n3	n4	n1	n2	n3	n4
CBE-T1.14	81.37	81.74	90.215	91.124	0.801	1.036	1.25	1.19
CBE-T1.46	91.415	93.567	91.401	93.307	1.827	2.536	2.119	2.062
CBE-T1.52	91.957	93.372	93.174	93.753	0.961	0.984	0.894	1.047
BE4	92.387	92.278	93.02	92.859	0.118	0.179	0.117	0.174
YE1	69.65	71.231	73.556	73.328	0.142	0.114	0.178	0.196
BE4-ppAPO	67.118	69.162	68.802	71.056	0.035	0.067	0.056	0.085
BE4- ppAPO_H122A	82.906	81.485	83.161	85.079	1.164	1.015	1.149	1.047
ABE8.20	0.886	1.095	0.983	0.836	97.916	96.371	96.183	97.216
Site 4	C to T				A to G
	n1	n2	n3	n4	n1	n2	n3	n4
CBE-T1.14	71.702	87.544	83.407	86.609	0.044	0.087	0.035	0.052
CBE-T1.46	84.708	86.362	86.781	87.398	0.113	0.094	0.093	0.084
CBE-T1.52	84.169	87.305	87.011	88.284	0.111	0.075	0.056	0.061
BE4	88.813	86.977	88.631	89.507	0.021	0.024	0.023	0.024
YE1	85.058	74.235	84.532	86.073	0.021	0.015	0.019	0.028
BE4-ppAPO	86.428	82.122	84.961	85.695	0.05	0.032	0.02	0.022
BE4- ppAPO_H122A	77.16	71.923	77.228	78.894	0.071	0.072	0.105	0.05
ABE8.20	1.647	1.643	1.778	2.009	93.32	83.87	89.159	90.737
Site 5	C to T				A to G
	n1	n2	n3	n4	n1	n2	n3	n4
CBE-T1.14	73.35	88.155	84.412	87.168	0.296	0.504	0.395	0.47
CBE-T1.46	90.277	92.223	90.417	92.103	0.623	0.859	0.719	0.888
CBE-T1.52	89.06	91.936	90.561	91.11	0.317	0.465	0.527	0.412
BE4	89.149	88.168	88.527	89.649	0.125	0.121	0.149	0.075
YE1	76.321	78.464	78.779	80.813	0.092	0.081	0.101	0.085
BE4-ppAPO	88.997	87.959	88.158	88.127	0.036	0.06	0.022	0.039
BE4- ppAPO_H122A	55.818	54.192*	57.689	58.279	1.5	1.243*	1.961	1.777		*excluded due to number of mapped sequencing reads below internal threshold
ABE8.20	0.812	0.687	0.865	0.868	95.584	91.672	94.352	93.797
Site 6	C to T				A to G
	n1	n2	n3	n4	n1	n2	n3	n4
CBE-T1.14	64.212	80.462	75.4	76.516	0.361	0.381	0.369	0.391
CBE-T1.46	79.362	82.379	81.117	81.439	0.593	0.555	0.61	0.554
CBE-T1.52	77.411	80.527	78.785	78.526	0.263	0.359	0.324	0.35
BE4	47.713	51.195	50.546	51.825	0.058	0.065	0.088	0.049
YE1	48.212	50.434	50.982	56.258	0.053	0.084	0.1	0.053
BE4-ppAPO	56.453	57.851	57.261	59.228	0.027	0.024	0.031	0.018
BE4- ppAPO_H122A	81.687	77.746	81.148	85.386	0.684	0.605	0.618	0.575
ABE8.20	0.341	0.298	0.327	0.401	91.087	82.296	89.151	89.564

## Sheet: Fig 4b
Site 1	C to T				A to G
	n1	n2	n3		n1	n2	n3
CBE-T1.14	59.574	69.426	82.586		0.024	0.046	0.039
CBE-T1.46	64.032	74.373	82.795		0.091	0.053	0.051
CBE-T1.52	65.009	74.922	81.223		0.042	0.041	0.045
BE4	56.151	75.039	79.696		0.027	0.034	0.026
YE1	52.152	64.271	72.539		0.067	0.045	0.028
BE4-ppAPO	58.227	67.917	74.602		0.027	0.033	0.032
BE4- ppAPO_H122A	48.664	54.834	64.953		0.048	0.06	0.029
ABE8.20	10.252	12.705	14.409		17.77	21.93	24.272
Site 2	C to T				A to G
	n1	n2	n3		n1	n2	n3
CBE-T1.14	53.118	61.837	72.605		4.971	6.116	6.52
CBE-T1.46	53.312	62.916	74.318		9.612	11.66	14.168
CBE-T1.52	58.437	70.797	77.376		4.661	6.769	6.846
BE4	44.189	57.866	65.005		0.172	0.123	0.25
YE1	36.183	35.156	48.937		0.057	0.058	0.1
BE4-ppAPO	34.36	35.957	46.294		0.022	0.035	0.074
BE4- ppAPO_H122A	40.212	41.791	52.752		0.649	0.578	1.057
ABE8.20	0.575	0.554	0.595		90.631	94.941	96.421
Site 3	C to T				A to G
	n1	n2	n3		n1	n2	n3
CBE-T1.14	59.001	73.263	78.431		0.512	0.755	0.695
CBE-T1.46	58.462	80.668	80.161		0.597	1.436	1.221
CBE-T1.52	62.464	77.124	80.199		0.508	0.893	0.823
BE4	59.934	82.417	80.803		0.11	0.039	0.064
YE1	29.817	34.794	44.047		0.067	0.061	0.108
BE4-ppAPO	36.321	46.283	50.936		0.077	0.303	0.046
BE4- ppAPO_H122A	45.227	54.282	61.745		0.273	0.257	0.427
ABE8.20	0.716	0.773	0.786		91.223	94.666	97.025
Site 4	C to T				A to G
	n1	n2	n3		n1	n2	n3
CBE-T1.14	54.094	59.036	66.411		0.021	0.04	0.019
CBE-T1.46	47.915	59.66	68.063		0.05	0.066	0.062
CBE-T1.52	49.818	66.732	69.698		0.04	0.05	0.03
BE4	48.097	72.562	72.664		0.026	0.033	0.041
YE1	45.377	43.793	55.531		0.019	0.023	0.027
BE4-ppAPO	44.295	53.541	62.942		0.029	0.031	0.024
BE4- ppAPO_H122A	34.165	34.64	46.472		0.024	0.027	0.02
ABE8.20	1.223	1.404	1.63		73.237	84.596	86.097
Site 5	C to T				A to G
	n1	n2	n3		n1	n2	n3
CBE-T1.14	54.903	68.322	72.555		0.208	0.347	0.352
CBE-T1.46	60.536	73.21	75.789		0.243	0.381	0.416
CBE-T1.52	61.77	69.793	77.634		0.153	0.249	0.23
BE4	62.674	74.624	77.68		0.039	0.054	0.037
YE1	43.148	46.395	50.389		0.03	0.042	0.046
BE4-ppAPO	56.745	62.85	70.121		0.025	0.019	0.024
BE4- ppAPO_H122A	28.404	32.074	35.618		0.241	0.399	0.324
ABE8.20	0.512	0.578	0.643		84.151	91.72	94.094
Site 6	C to T				A to G
	n1	n2	n3		n1	n2	n3
CBE-T1.14	56.897	67.012	74.43		0.29	0.42	0.366
CBE-T1.46	49.888	64.601	73.116		0.304	0.366	0.509
CBE-T1.52	51.614	63.146	70.305		0.199	0.506	0.339
BE4	29.461	43.589	44.729		0.032	0.036	0.045
YE1	15.398	28.909	30.929		0.027	0.022	0.025
BE4-ppAPO	39.129	32.819	44.583		0.027	0.02	0.021
BE4- ppAPO_H122A	38.293	42.965	57.392		0.135	0.119	0.145
ABE8.20	0.201	0.312	0.325		72.693	86.775	89.008

## Sheet: Fig 4c
Left side (change in C to T relative to ABE8.20)						Right side (change in A to G relative to ABE8.20)
ts_name	target_site_position	editor_name	C_to_T			ts_name	target_site_position	editor_name	A_to_G
Site 1	5	CBE-T1.13	61.82			Site 1	2	CBE-T1.13	-3.62667
Site 1	5	CBE-T1.14	58.0733			Site 1	2	CBE-T1.14	-3.62667
Site 1	5	CBE-T1.2	67.99			Site 1	2	CBE-T1.2	-3.61667
Site 1	5	CBE-T1.21	61.24			Site 1	2	CBE-T1.21	-3.61667
Site 1	5	CBE-T1.28	58.4633			Site 1	2	CBE-T1.28	-3.62667
Site 1	5	CBE-T1.3	56.79			Site 1	2	CBE-T1.3	-3.63
Site 1	5	CBE-T1.30	60.8833			Site 1	2	CBE-T1.30	-3.61667
Site 1	5	CBE-T1.31	66.8433			Site 1	2	CBE-T1.31	-3.61667
Site 1	5	CBE-T1.32	64.5033			Site 1	2	CBE-T1.32	-3.62
Site 1	5	CBE-T1.4	56.0467			Site 1	2	CBE-T1.4	-3.62
Site 1	5	CBE-T1.45	60.7233			Site 1	2	CBE-T1.45	-3.61667
Site 1	5	CBE-T1.46	61.27			Site 1	2	CBE-T1.46	-3.62667
Site 1	5	CBE-T1.5	51.4933			Site 1	2	CBE-T1.5	-3.60667
Site 1	5	CBE-T1.52	61.26			Site 1	2	CBE-T1.52	-3.61
Site 1	5	CBE-T1.53	60.3933			Site 1	2	CBE-T1.53	-3.62667
Site 1	5	CBE-T1.6	66.02			Site 1	2	CBE-T1.6	-3.62333
Site 1	6	CBE-T1.13	62.17			Site 1	8	CBE-T1.13	-21.28
Site 1	6	CBE-T1.14	59.5833			Site 1	8	CBE-T1.14	-21.2833
Site 1	6	CBE-T1.2	74.4467			Site 1	8	CBE-T1.2	-21.2633
Site 1	6	CBE-T1.21	64.1033			Site 1	8	CBE-T1.21	-21.29
Site 1	6	CBE-T1.28	59.41			Site 1	8	CBE-T1.28	-21.2333
Site 1	6	CBE-T1.3	49.7967			Site 1	8	CBE-T1.3	-21.2767
Site 1	6	CBE-T1.30	64.1067			Site 1	8	CBE-T1.30	-21.25
Site 1	6	CBE-T1.31	72.6133			Site 1	8	CBE-T1.31	-21.2833
Site 1	6	CBE-T1.32	71.5533			Site 1	8	CBE-T1.32	-21.2567
Site 1	6	CBE-T1.4	46.37			Site 1	8	CBE-T1.4	-21.28
Site 1	6	CBE-T1.45	60.7933			Site 1	8	CBE-T1.45	-21.1833
Site 1	6	CBE-T1.46	62.67			Site 1	8	CBE-T1.46	-21.2733
Site 1	6	CBE-T1.5	43.6133			Site 1	8	CBE-T1.5	-21.2767
Site 1	6	CBE-T1.52	62.68			Site 1	8	CBE-T1.52	-21.28
Site 1	6	CBE-T1.53	55.8367			Site 1	8	CBE-T1.53	-21.2767
Site 1	6	CBE-T1.6	67.4833			Site 1	8	CBE-T1.6	-21.2867
Site 1	10	CBE-T1.13	0.353333			Site 1	11	CBE-T1.13	-7.42
Site 1	10	CBE-T1.14	0.343333			Site 1	11	CBE-T1.14	-7.42
Site 1	10	CBE-T1.2	0.583333			Site 1	11	CBE-T1.2	-7.41
Site 1	10	CBE-T1.21	0.803333			Site 1	11	CBE-T1.21	-7.42
Site 1	10	CBE-T1.28	0.36			Site 1	11	CBE-T1.28	-7.42
Site 1	10	CBE-T1.3	0.28			Site 1	11	CBE-T1.3	-7.42
Site 1	10	CBE-T1.30	0.393333			Site 1	11	CBE-T1.30	-7.42
Site 1	10	CBE-T1.31	0.513333			Site 1	11	CBE-T1.31	-7.41333
Site 1	10	CBE-T1.32	0.68			Site 1	11	CBE-T1.32	-7.40667
Site 1	10	CBE-T1.4	0.226667			Site 1	11	CBE-T1.4	-7.42
Site 1	10	CBE-T1.45	0.476667			Site 1	11	CBE-T1.45	-7.41
Site 1	10	CBE-T1.46	0.396667			Site 1	11	CBE-T1.46	-7.41667
Site 1	10	CBE-T1.5	0.166667			Site 1	11	CBE-T1.5	-7.42
Site 1	10	CBE-T1.52	0.666667			Site 1	11	CBE-T1.52	-7.41667
Site 1	10	CBE-T1.53	0.273333			Site 1	11	CBE-T1.53	-7.42
Site 1	10	CBE-T1.6	0.333333			Site 1	11	CBE-T1.6	-7.42667
Site 2	4	CBE-T1.13	68.0033			Site 1	13	CBE-T1.13	-0.183333
Site 2	4	CBE-T1.14	55.3833			Site 1	13	CBE-T1.14	-0.186667
Site 2	4	CBE-T1.2	65.5033			Site 1	13	CBE-T1.2	-0.183333
Site 2	4	CBE-T1.21	64.1433			Site 1	13	CBE-T1.21	-0.19
Site 2	4	CBE-T1.28	58.5967			Site 1	13	CBE-T1.28	-0.186667
Site 2	4	CBE-T1.3	51.87			Site 1	13	CBE-T1.3	-0.186667
Site 2	4	CBE-T1.30	57.5567			Site 1	13	CBE-T1.30	-0.186667
Site 2	4	CBE-T1.31	62.9667			Site 1	13	CBE-T1.31	-0.183333
Site 2	4	CBE-T1.32	63.0367			Site 1	13	CBE-T1.32	-0.183333
Site 2	4	CBE-T1.4	51.2333			Site 1	13	CBE-T1.4	-0.186667
Site 2	4	CBE-T1.45	58.9567			Site 1	13	CBE-T1.45	-0.18
Site 2	4	CBE-T1.46	62.7833			Site 1	13	CBE-T1.46	-0.16
Site 2	4	CBE-T1.5	41.0233			Site 1	13	CBE-T1.5	-0.19
Site 2	4	CBE-T1.52	68.2833			Site 1	13	CBE-T1.52	-0.183333
Site 2	4	CBE-T1.53	55.9467			Site 1	13	CBE-T1.53	-0.19
Site 2	4	CBE-T1.6	62.2967			Site 1	13	CBE-T1.6	-0.193333
Site 2	6	CBE-T1.13	68.6867			Site 1	14	CBE-T1.13	-0.0733333
Site 2	6	CBE-T1.14	62.38			Site 1	14	CBE-T1.14	-0.0666667
Site 2	6	CBE-T1.2	62.93			Site 1	14	CBE-T1.2	-0.0666667
Site 2	6	CBE-T1.21	62.3367			Site 1	14	CBE-T1.21	-0.0633333
Site 2	6	CBE-T1.28	57.6333			Site 1	14	CBE-T1.28	-0.07
Site 2	6	CBE-T1.3	66.5867			Site 1	14	CBE-T1.3	-0.08
Site 2	6	CBE-T1.30	56.7567			Site 1	14	CBE-T1.30	-0.0733333
Site 2	6	CBE-T1.31	61.2033			Site 1	14	CBE-T1.31	-0.0633333
Site 2	6	CBE-T1.32	60.94			Site 1	14	CBE-T1.32	-0.0666667
Site 2	6	CBE-T1.4	70.9467			Site 1	14	CBE-T1.4	-0.0733333
Site 2	6	CBE-T1.45	58.67			Site 1	14	CBE-T1.45	-0.0666667
Site 2	6	CBE-T1.46	61.5133			Site 1	14	CBE-T1.46	-0.0733333
Site 2	6	CBE-T1.5	62.54			Site 1	14	CBE-T1.5	-0.0766667
Site 2	6	CBE-T1.52	66.2333			Site 1	14	CBE-T1.52	-0.0633333
Site 2	6	CBE-T1.53	57.0667			Site 1	14	CBE-T1.53	-0.0666667
Site 2	6	CBE-T1.6	67.5933			Site 1	14	CBE-T1.6	-0.0766667
Site 2	11	CBE-T1.13	0.07			Site 1	16	CBE-T1.13	-0.0166667
Site 2	11	CBE-T1.14	0.0533333			Site 1	16	CBE-T1.14	-0.00666667
Site 2	11	CBE-T1.2	0.07			Site 1	16	CBE-T1.2	-0.00333333
Site 2	11	CBE-T1.21	0.0866667			Site 1	16	CBE-T1.21	-0.01
Site 2	11	CBE-T1.28	0.0533333			Site 1	16	CBE-T1.28	0.00333333
Site 2	11	CBE-T1.3	0.0333333			Site 1	16	CBE-T1.3	-0.0166667
Site 2	11	CBE-T1.30	0.04			Site 1	16	CBE-T1.30	-0.0133333
Site 2	11	CBE-T1.31	0.1			Site 1	16	CBE-T1.31	-0.00666667
Site 2	11	CBE-T1.32	0.106667			Site 1	16	CBE-T1.32	-0.0166667
Site 2	11	CBE-T1.4	0.03			Site 1	16	CBE-T1.4	-0.02
Site 2	11	CBE-T1.45	0.0466667			Site 1	16	CBE-T1.45	0
Site 2	11	CBE-T1.46	0.0433333			Site 1	16	CBE-T1.46	-0.0166667
Site 2	11	CBE-T1.5	0.0166667			Site 1	16	CBE-T1.5	-0.0133333
Site 2	11	CBE-T1.52	0.316667			Site 1	16	CBE-T1.52	-0.0133333
Site 2	11	CBE-T1.53	0.0533333			Site 1	16	CBE-T1.53	-0.01
Site 2	11	CBE-T1.6	0.07			Site 1	16	CBE-T1.6	-0.0166667
Site 2	17	CBE-T1.13	0.01			Site 1	17	CBE-T1.13	-0.0133333
Site 2	17	CBE-T1.14	0			Site 1	17	CBE-T1.14	-0.00333333
Site 2	17	CBE-T1.2	0			Site 1	17	CBE-T1.2	0.00666667
Site 2	17	CBE-T1.21	0.00666667			Site 1	17	CBE-T1.21	-0.00666667
Site 2	17	CBE-T1.28	0			Site 1	17	CBE-T1.28	0.01
Site 2	17	CBE-T1.3	-0.0066667			Site 1	17	CBE-T1.3	-0.0166667
Site 2	17	CBE-T1.30	0			Site 1	17	CBE-T1.30	0.01
Site 2	17	CBE-T1.31	-0.0033333			Site 1	17	CBE-T1.31	-0.01
Site 2	17	CBE-T1.32	0.00666667			Site 1	17	CBE-T1.32	-0.00333333
Site 2	17	CBE-T1.4	-0.0033333			Site 1	17	CBE-T1.4	-0.02
Site 2	17	CBE-T1.45	0.01			Site 1	17	CBE-T1.45	-0.00333333
Site 2	17	CBE-T1.46	0.00333333			Site 1	17	CBE-T1.46	0.00333333
Site 2	17	CBE-T1.5	-0.0066667			Site 1	17	CBE-T1.5	-0.00666667
Site 2	17	CBE-T1.52	0			Site 1	17	CBE-T1.52	-0.00666667
Site 2	17	CBE-T1.53	0			Site 1	17	CBE-T1.53	-0.01
Site 2	17	CBE-T1.6	-0.0066667			Site 1	17	CBE-T1.6	-0.0166667
Site 2	20	CBE-T1.13	-0.0033333			Site 1	19	CBE-T1.13	-0.02
Site 2	20	CBE-T1.14	-0.0066667			Site 1	19	CBE-T1.14	-0.01
Site 2	20	CBE-T1.2	0.01			Site 1	19	CBE-T1.2	-0.0233333
Site 2	20	CBE-T1.21	0.00666667			Site 1	19	CBE-T1.21	-0.0133333
Site 2	20	CBE-T1.28	-0.0066667			Site 1	19	CBE-T1.28	-0.01
Site 2	20	CBE-T1.3	-0.0166667			Site 1	19	CBE-T1.3	-0.0266667
Site 2	20	CBE-T1.30	-0.0033333			Site 1	19	CBE-T1.30	-0.0266667
Site 2	20	CBE-T1.31	0			Site 1	19	CBE-T1.31	-0.0266667
Site 2	20	CBE-T1.32	-0.0133333			Site 1	19	CBE-T1.32	-0.0266667
Site 2	20	CBE-T1.4	-0.01			Site 1	19	CBE-T1.4	-0.0233333
Site 2	20	CBE-T1.45	-0.0166667			Site 1	19	CBE-T1.45	0.0133333
Site 2	20	CBE-T1.46	-0.0033333			Site 1	19	CBE-T1.46	6.93889e-18
Site 2	20	CBE-T1.5	-0.01			Site 1	19	CBE-T1.5	-0.03
Site 2	20	CBE-T1.52	-0.0133333			Site 1	19	CBE-T1.52	-0.0233333
Site 2	20	CBE-T1.53	-0.0033333			Site 1	19	CBE-T1.53	-0.0233333
Site 2	20	CBE-T1.6	-0.0066667			Site 1	19	CBE-T1.6	-0.02
Site 3	3	CBE-T1.13	6.27			Site 1	20	CBE-T1.13	-0.00666667
Site 3	3	CBE-T1.14	2.91			Site 1	20	CBE-T1.14	-0.0133333
Site 3	3	CBE-T1.2	9.92667			Site 1	20	CBE-T1.2	-0.01
Site 3	3	CBE-T1.21	7.45667			Site 1	20	CBE-T1.21	-0.00666667
Site 3	3	CBE-T1.28	7.10333			Site 1	20	CBE-T1.28	-0.01
Site 3	3	CBE-T1.3	3.06			Site 1	20	CBE-T1.3	-0.01
Site 3	3	CBE-T1.30	8.55			Site 1	20	CBE-T1.30	-0.0133333
Site 3	3	CBE-T1.31	10.73			Site 1	20	CBE-T1.31	-0.0133333
Site 3	3	CBE-T1.32	6.39333			Site 1	20	CBE-T1.32	-0.00333333
Site 3	3	CBE-T1.4	3.49			Site 1	20	CBE-T1.4	-0.01
Site 3	3	CBE-T1.45	8			Site 1	20	CBE-T1.45	-0.01
Site 3	3	CBE-T1.46	8.28333			Site 1	20	CBE-T1.46	-0.00333333
Site 3	3	CBE-T1.5	2.61			Site 1	20	CBE-T1.5	-0.01
Site 3	3	CBE-T1.52	7.73667			Site 1	20	CBE-T1.52	-0.01
Site 3	3	CBE-T1.53	2.71333			Site 1	20	CBE-T1.53	-0.00666667
Site 3	3	CBE-T1.6	4.54			Site 1	20	CBE-T1.6	-0.01
Site 3	4	CBE-T1.13	29.69			Site 2	2	CBE-T1.13	-0.436667
Site 3	4	CBE-T1.14	15.98			Site 2	2	CBE-T1.14	-0.433333
Site 3	4	CBE-T1.2	42.4567			Site 2	2	CBE-T1.2	-0.436667
Site 3	4	CBE-T1.21	30.91			Site 2	2	CBE-T1.21	-0.44
Site 3	4	CBE-T1.28	33.3567			Site 2	2	CBE-T1.28	-0.43
Site 3	4	CBE-T1.3	21.6533			Site 2	2	CBE-T1.3	-0.426667
Site 3	4	CBE-T1.30	32.0367			Site 2	2	CBE-T1.30	-0.43
Site 3	4	CBE-T1.31	45.4833			Site 2	2	CBE-T1.31	-0.43
Site 3	4	CBE-T1.32	34.3			Site 2	2	CBE-T1.32	-0.433333
Site 3	4	CBE-T1.4	15.9433			Site 2	2	CBE-T1.4	-0.44
Site 3	4	CBE-T1.45	35.1467			Site 2	2	CBE-T1.45	-0.44
Site 3	4	CBE-T1.46	36.6667			Site 2	2	CBE-T1.46	-0.426667
Site 3	4	CBE-T1.5	13.6467			Site 2	2	CBE-T1.5	-0.433333
Site 3	4	CBE-T1.52	41.4967			Site 2	2	CBE-T1.52	-0.436667
Site 3	4	CBE-T1.53	20.5767			Site 2	2	CBE-T1.53	-0.44
Site 3	4	CBE-T1.6	31.7567			Site 2	2	CBE-T1.6	-0.436667
Site 3	5	CBE-T1.13	75.6633			Site 2	3	CBE-T1.13	-21.96
Site 3	5	CBE-T1.14	69.5567			Site 2	3	CBE-T1.14	-21.9767
Site 3	5	CBE-T1.2	78.8733			Site 2	3	CBE-T1.2	-21.9667
Site 3	5	CBE-T1.21	68.87			Site 2	3	CBE-T1.21	-21.9633
Site 3	5	CBE-T1.28	68.41			Site 2	3	CBE-T1.28	-21.9667
Site 3	5	CBE-T1.3	75.4867			Site 2	3	CBE-T1.3	-21.9733
Site 3	5	CBE-T1.30	68.6067			Site 2	3	CBE-T1.30	-21.9533
Site 3	5	CBE-T1.31	75.4167			Site 2	3	CBE-T1.31	-21.9633
Site 3	5	CBE-T1.32	72.3			Site 2	3	CBE-T1.32	-21.9633
Site 3	5	CBE-T1.4	75.06			Site 2	3	CBE-T1.4	-21.9667
Site 3	5	CBE-T1.45	69.3533			Site 2	3	CBE-T1.45	-21.92
Site 3	5	CBE-T1.46	72.4467			Site 2	3	CBE-T1.46	-21.9567
Site 3	5	CBE-T1.5	68.5033			Site 2	3	CBE-T1.5	-21.99
Site 3	5	CBE-T1.52	72.5833			Site 2	3	CBE-T1.52	-21.9633
Site 3	5	CBE-T1.53	65.4367			Site 2	3	CBE-T1.53	-21.9767
Site 3	5	CBE-T1.6	77.7767			Site 2	3	CBE-T1.6	-21.9767
Site 3	9	CBE-T1.13	6.90667			Site 2	5	CBE-T1.13	-89.4333
Site 3	9	CBE-T1.14	5.44667			Site 2	5	CBE-T1.14	-88.1233
Site 3	9	CBE-T1.2	8.78			Site 2	5	CBE-T1.2	-82.3467
Site 3	9	CBE-T1.21	6.86667			Site 2	5	CBE-T1.21	-68.0433
Site 3	9	CBE-T1.28	6.12			Site 2	5	CBE-T1.28	-84.17
Site 3	9	CBE-T1.3	4.54			Site 2	5	CBE-T1.3	-89.0233
Site 3	9	CBE-T1.30	6.22667			Site 2	5	CBE-T1.30	-84.6833
Site 3	9	CBE-T1.31	8.06667			Site 2	5	CBE-T1.31	-87.46
Site 3	9	CBE-T1.32	8.82			Site 2	5	CBE-T1.32	-80.4033
Site 3	9	CBE-T1.4	4.57			Site 2	5	CBE-T1.4	-84.7233
Site 3	9	CBE-T1.45	6.83			Site 2	5	CBE-T1.45	-72.2433
Site 3	9	CBE-T1.46	6.87			Site 2	5	CBE-T1.46	-82.17
Site 3	9	CBE-T1.5	3.31			Site 2	5	CBE-T1.5	-90.6733
Site 3	9	CBE-T1.52	6.01			Site 2	5	CBE-T1.52	-87.8933
Site 3	9	CBE-T1.53	4.27667			Site 2	5	CBE-T1.53	-88.5167
Site 3	9	CBE-T1.6	5.96			Site 2	5	CBE-T1.6	-90.5067
Site 3	14	CBE-T1.13	0.09			Site 2	7	CBE-T1.13	-86.8833
Site 3	14	CBE-T1.14	0.0366667			Site 2	7	CBE-T1.14	-86.8933
Site 3	14	CBE-T1.2	0.106667			Site 2	7	CBE-T1.2	-86.7867
Site 3	14	CBE-T1.21	0.07			Site 2	7	CBE-T1.21	-86.6867
Site 3	14	CBE-T1.28	0.09			Site 2	7	CBE-T1.28	-86.8367
Site 3	14	CBE-T1.3	0.0166667			Site 2	7	CBE-T1.3	-86.9133
Site 3	14	CBE-T1.30	0.0733333			Site 2	7	CBE-T1.30	-86.8633
Site 3	14	CBE-T1.31	0.13			Site 2	7	CBE-T1.31	-86.88
Site 3	14	CBE-T1.32	0.08			Site 2	7	CBE-T1.32	-86.8033
Site 3	14	CBE-T1.4	0.0166667			Site 2	7	CBE-T1.4	-86.82
Site 3	14	CBE-T1.45	0.08			Site 2	7	CBE-T1.45	-86.6067
Site 3	14	CBE-T1.46	0.06			Site 2	7	CBE-T1.46	-86.8267
Site 3	14	CBE-T1.5	0.02			Site 2	7	CBE-T1.5	-86.9133
Site 3	14	CBE-T1.52	0.286667			Site 2	7	CBE-T1.52	-86.83
Site 3	14	CBE-T1.53	0.03			Site 2	7	CBE-T1.53	-86.8733
Site 3	14	CBE-T1.6	0.0466667			Site 2	7	CBE-T1.6	-86.9167
Site 3	16	CBE-T1.13	-0.0033333			Site 2	8	CBE-T1.13	-10.7567
Site 3	16	CBE-T1.14	-0.0133333			Site 2	8	CBE-T1.14	-10.7433
Site 3	16	CBE-T1.2	-6.94e-18			Site 2	8	CBE-T1.2	-10.7533
Site 3	16	CBE-T1.21	0.0233333			Site 2	8	CBE-T1.21	-10.7433
Site 3	16	CBE-T1.28	0.0233333			Site 2	8	CBE-T1.28	-10.7433
Site 3	16	CBE-T1.3	0.0166667			Site 2	8	CBE-T1.3	-10.75
Site 3	16	CBE-T1.30	0.00333333			Site 2	8	CBE-T1.30	-10.7433
Site 3	16	CBE-T1.31	0.0333333			Site 2	8	CBE-T1.31	-10.7367
Site 3	16	CBE-T1.32	0.0466667			Site 2	8	CBE-T1.32	-10.75
Site 3	16	CBE-T1.4	-0.0066667			Site 2	8	CBE-T1.4	-10.73
Site 3	16	CBE-T1.45	-0.01			Site 2	8	CBE-T1.45	-10.71
Site 3	16	CBE-T1.46	0.02			Site 2	8	CBE-T1.46	-10.7467
Site 3	16	CBE-T1.5	-6.94e-18			Site 2	8	CBE-T1.5	-10.7667
Site 3	16	CBE-T1.52	0.0433333			Site 2	8	CBE-T1.52	-10.7333
Site 3	16	CBE-T1.53	-0.0033333			Site 2	8	CBE-T1.53	-10.7467
Site 3	16	CBE-T1.6	-0.01			Site 2	8	CBE-T1.6	-10.7533
Site 4	3	CBE-T1.13	33.7567			Site 2	9	CBE-T1.13	-6.7
Site 4	3	CBE-T1.14	21.48			Site 2	9	CBE-T1.14	-6.7
Site 4	3	CBE-T1.2	54.4833			Site 2	9	CBE-T1.2	-6.70333
Site 4	3	CBE-T1.21	20.1333			Site 2	9	CBE-T1.21	-6.69333
Site 4	3	CBE-T1.28	41.0567			Site 2	9	CBE-T1.28	-6.68667
Site 4	3	CBE-T1.3	19.4767			Site 2	9	CBE-T1.3	-6.70333
Site 4	3	CBE-T1.30	47.66			Site 2	9	CBE-T1.30	-6.7
Site 4	3	CBE-T1.31	54.4367			Site 2	9	CBE-T1.31	-6.69667
Site 4	3	CBE-T1.32	48.9333			Site 2	9	CBE-T1.32	-6.69333
Site 4	3	CBE-T1.4	23.61			Site 2	9	CBE-T1.4	-6.69
Site 4	3	CBE-T1.45	34.1167			Site 2	9	CBE-T1.45	-6.66667
Site 4	3	CBE-T1.46	37.3767			Site 2	9	CBE-T1.46	-6.68667
Site 4	3	CBE-T1.5	17.71			Site 2	9	CBE-T1.5	-6.71333
Site 4	3	CBE-T1.52	39.48			Site 2	9	CBE-T1.52	-6.7
Site 4	3	CBE-T1.53	17.6767			Site 2	9	CBE-T1.53	-6.70333
Site 4	3	CBE-T1.6	29.9467			Site 2	9	CBE-T1.6	-6.70333
Site 4	6	CBE-T1.13	63.3			Site 2	12	CBE-T1.13	-2.79
Site 4	6	CBE-T1.14	58.4267			Site 2	12	CBE-T1.14	-2.79
Site 4	6	CBE-T1.2	69.1533			Site 2	12	CBE-T1.2	-2.79
Site 4	6	CBE-T1.21	49.4067			Site 2	12	CBE-T1.21	-2.79
Site 4	6	CBE-T1.28	58.8			Site 2	12	CBE-T1.28	-2.79
Site 4	6	CBE-T1.3	56.66			Site 2	12	CBE-T1.3	-2.79
Site 4	6	CBE-T1.30	62.3933			Site 2	12	CBE-T1.30	-2.78667
Site 4	6	CBE-T1.31	64.6033			Site 2	12	CBE-T1.31	-2.79333
Site 4	6	CBE-T1.32	67.1033			Site 2	12	CBE-T1.32	-2.78333
Site 4	6	CBE-T1.4	55.7167			Site 2	12	CBE-T1.4	-2.78667
Site 4	6	CBE-T1.45	49.36			Site 2	12	CBE-T1.45	-2.78667
Site 4	6	CBE-T1.46	57.1267			Site 2	12	CBE-T1.46	-2.79
Site 4	6	CBE-T1.5	52.1067			Site 2	12	CBE-T1.5	-2.78667
Site 4	6	CBE-T1.52	60.66			Site 2	12	CBE-T1.52	-2.78333
Site 4	6	CBE-T1.53	45.47			Site 2	12	CBE-T1.53	-2.78667
Site 4	6	CBE-T1.6	66.5933			Site 2	12	CBE-T1.6	-2.78667
Site 4	12	CBE-T1.13	0.09			Site 2	14	CBE-T1.13	-1.80333
Site 4	12	CBE-T1.14	0.08			Site 2	14	CBE-T1.14	-1.80667
Site 4	12	CBE-T1.2	0.133333			Site 2	14	CBE-T1.2	-1.80667
Site 4	12	CBE-T1.21	0.0833333			Site 2	14	CBE-T1.21	-1.81333
Site 4	12	CBE-T1.28	0.0866667			Site 2	14	CBE-T1.28	-1.81
Site 4	12	CBE-T1.3	0.04			Site 2	14	CBE-T1.3	-1.81
Site 4	12	CBE-T1.30	0.0966667			Site 2	14	CBE-T1.30	-1.80667
Site 4	12	CBE-T1.31	0.16			Site 2	14	CBE-T1.31	-1.81
Site 4	12	CBE-T1.32	0.223333			Site 2	14	CBE-T1.32	-1.80667
Site 4	12	CBE-T1.4	0.05			Site 2	14	CBE-T1.4	-1.81
Site 4	12	CBE-T1.45	0.0533333			Site 2	14	CBE-T1.45	-1.80333
Site 4	12	CBE-T1.46	0.0666667			Site 2	14	CBE-T1.46	-1.80667
Site 4	12	CBE-T1.5	0.0466667			Site 2	14	CBE-T1.5	-1.80667
Site 4	12	CBE-T1.52	0.0866667			Site 2	14	CBE-T1.52	-1.80667
Site 4	12	CBE-T1.53	0.0366667			Site 2	14	CBE-T1.53	-1.80667
Site 4	12	CBE-T1.6	0.0866667			Site 2	14	CBE-T1.6	-1.8
Site 4	17	CBE-T1.13	0			Site 2	16	CBE-T1.13	-0.0133333
Site 4	17	CBE-T1.14	0.0166667			Site 2	16	CBE-T1.14	-0.01
Site 4	17	CBE-T1.2	0.0133333			Site 2	16	CBE-T1.2	-0.01
Site 4	17	CBE-T1.21	0.00666667			Site 2	16	CBE-T1.21	-0.0166667
Site 4	17	CBE-T1.28	0.0133333			Site 2	16	CBE-T1.28	-0.0133333
Site 4	17	CBE-T1.3	-0.0066667			Site 2	16	CBE-T1.3	-0.0133333
Site 4	17	CBE-T1.30	0.00333333			Site 2	16	CBE-T1.30	-0.00333333
Site 4	17	CBE-T1.31	0.01			Site 2	16	CBE-T1.31	0.00333333
Site 4	17	CBE-T1.32	0.01			Site 2	16	CBE-T1.32	-0.0133333
Site 4	17	CBE-T1.4	0			Site 2	16	CBE-T1.4	-0.0133333
Site 4	17	CBE-T1.45	0.00333333			Site 2	16	CBE-T1.45	-0.0133333
Site 4	17	CBE-T1.46	0.00666667			Site 2	16	CBE-T1.46	-0.01
Site 4	17	CBE-T1.5	0.00333333			Site 2	16	CBE-T1.5	-0.0233333
Site 4	17	CBE-T1.52	0.00666667			Site 2	16	CBE-T1.52	-0.0166667
Site 4	17	CBE-T1.53	0			Site 2	16	CBE-T1.53	-0.0166667
Site 4	17	CBE-T1.6	0			Site 2	16	CBE-T1.6	-0.01
Site 4	18	CBE-T1.13	-0.0066667			Site 3	6	CBE-T1.13	-93.6467
Site 4	18	CBE-T1.14	0.00333333			Site 3	6	CBE-T1.14	-93.6467
Site 4	18	CBE-T1.2	0.00333333			Site 3	6	CBE-T1.2	-93
Site 4	18	CBE-T1.21	0			Site 3	6	CBE-T1.21	-92.49
Site 4	18	CBE-T1.28	0			Site 3	6	CBE-T1.28	-93.2033
Site 4	18	CBE-T1.3	-0.0033333			Site 3	6	CBE-T1.3	-93.6667
Site 4	18	CBE-T1.30	-0.0033333			Site 3	6	CBE-T1.30	-93.2267
Site 4	18	CBE-T1.31	0			Site 3	6	CBE-T1.31	-93.2633
Site 4	18	CBE-T1.32	-0.0033333			Site 3	6	CBE-T1.32	-93.0567
Site 4	18	CBE-T1.4	0			Site 3	6	CBE-T1.4	-93.2767
Site 4	18	CBE-T1.45	-0.0033333			Site 3	6	CBE-T1.45	-91.72
Site 4	18	CBE-T1.46	0			Site 3	6	CBE-T1.46	-93.21
Site 4	18	CBE-T1.5	0.00333333			Site 3	6	CBE-T1.5	-93.94
Site 4	18	CBE-T1.52	0.02			Site 3	6	CBE-T1.52	-93.5533
Site 4	18	CBE-T1.53	0			Site 3	6	CBE-T1.53	-93.5833
Site 4	18	CBE-T1.6	0.00333333			Site 3	6	CBE-T1.6	-93.74
Site 5	5	CBE-T1.13	68.0967			Site 3	8	CBE-T1.13	-91.0033
Site 5	5	CBE-T1.14	64.6733			Site 3	8	CBE-T1.14	-90.9933
Site 5	5	CBE-T1.2	74.7733			Site 3	8	CBE-T1.2	-90.98
Site 5	5	CBE-T1.21	70.04			Site 3	8	CBE-T1.21	-90.9667
Site 5	5	CBE-T1.28	63.0167			Site 3	8	CBE-T1.28	-90.9767
Site 5	5	CBE-T1.3	64.4367			Site 3	8	CBE-T1.3	-90.9533
Site 5	5	CBE-T1.30	65.18			Site 3	8	CBE-T1.30	-90.97
Site 5	5	CBE-T1.31	70.06			Site 3	8	CBE-T1.31	-91.0067
Site 5	5	CBE-T1.32	73.4667			Site 3	8	CBE-T1.32	-90.9767
Site 5	5	CBE-T1.4	65.1733			Site 3	8	CBE-T1.4	-91.01
Site 5	5	CBE-T1.45	66.4033			Site 3	8	CBE-T1.45	-90.9
Site 5	5	CBE-T1.46	69.26			Site 3	8	CBE-T1.46	-90.9567
Site 5	5	CBE-T1.5	55.95			Site 3	8	CBE-T1.5	-91.0033
Site 5	5	CBE-T1.52	69.1533			Site 3	8	CBE-T1.52	-90.99
Site 5	5	CBE-T1.53	57.7567			Site 3	8	CBE-T1.53	-91.02
Site 5	5	CBE-T1.6	68.37			Site 3	8	CBE-T1.6	-90.9867
Site 5	10	CBE-T1.13	0.95			Site 3	12	CBE-T1.13	-0.873333
Site 5	10	CBE-T1.14	0.7			Site 3	12	CBE-T1.14	-0.863333
Site 5	10	CBE-T1.2	0.716667			Site 3	12	CBE-T1.2	-0.87
Site 5	10	CBE-T1.21	0.613333			Site 3	12	CBE-T1.21	-0.856667
Site 5	10	CBE-T1.28	0.423333			Site 3	12	CBE-T1.28	-0.856667
Site 5	10	CBE-T1.3	0.406667			Site 3	12	CBE-T1.3	-0.866667
Site 5	10	CBE-T1.30	0.59			Site 3	12	CBE-T1.30	-0.866667
Site 5	10	CBE-T1.31	1.01667			Site 3	12	CBE-T1.31	-0.87
Site 5	10	CBE-T1.32	0.963333			Site 3	12	CBE-T1.32	-0.86
Site 5	10	CBE-T1.4	0.536667			Site 3	12	CBE-T1.4	-0.863333
Site 5	10	CBE-T1.45	0.486667			Site 3	12	CBE-T1.45	-0.87
Site 5	10	CBE-T1.46	0.37			Site 3	12	CBE-T1.46	-0.866667
Site 5	10	CBE-T1.5	0.363333			Site 3	12	CBE-T1.5	-0.866667
Site 5	10	CBE-T1.52	0.91			Site 3	12	CBE-T1.52	-0.86
Site 5	10	CBE-T1.53	0.523333			Site 3	12	CBE-T1.53	-0.87
Site 5	10	CBE-T1.6	0.883333			Site 3	12	CBE-T1.6	-0.866667
Site 5	11	CBE-T1.13	0.186667			Site 3	15	CBE-T1.13	-0.146667
Site 5	11	CBE-T1.14	0.123333			Site 3	15	CBE-T1.14	-0.146667
Site 5	11	CBE-T1.2	0.146667			Site 3	15	CBE-T1.2	-0.143333
Site 5	11	CBE-T1.21	0.14			Site 3	15	CBE-T1.21	-0.146667
Site 5	11	CBE-T1.28	0.0833333			Site 3	15	CBE-T1.28	-0.14
Site 5	11	CBE-T1.3	0.1			Site 3	15	CBE-T1.3	-0.143333
Site 5	11	CBE-T1.30	0.0833333			Site 3	15	CBE-T1.30	-0.146667
Site 5	11	CBE-T1.31	0.16			Site 3	15	CBE-T1.31	-0.14
Site 5	11	CBE-T1.32	0.19			Site 3	15	CBE-T1.32	-0.14
Site 5	11	CBE-T1.4	0.116667			Site 3	15	CBE-T1.4	-0.146667
Site 5	11	CBE-T1.45	0.106667			Site 3	15	CBE-T1.45	-0.143333
Site 5	11	CBE-T1.46	0.0833333			Site 3	15	CBE-T1.46	-0.14
Site 5	11	CBE-T1.5	0.07			Site 3	15	CBE-T1.5	-0.15
Site 5	11	CBE-T1.52	0.283333			Site 3	15	CBE-T1.52	-0.14
Site 5	11	CBE-T1.53	0.116667			Site 3	15	CBE-T1.53	-0.143333
Site 5	11	CBE-T1.6	0.143333			Site 3	15	CBE-T1.6	-0.143333
Site 5	12	CBE-T1.13	0.03			Site 3	20	CBE-T1.13	-0.0133333
Site 5	12	CBE-T1.14	0.0366667			Site 3	20	CBE-T1.14	-0.0133333
Site 5	12	CBE-T1.2	0.0233333			Site 3	20	CBE-T1.2	-0.01
Site 5	12	CBE-T1.21	0.03			Site 3	20	CBE-T1.21	0.00333333
Site 5	12	CBE-T1.28	0.00666667			Site 3	20	CBE-T1.28	-0.01
Site 5	12	CBE-T1.3	0.0133333			Site 3	20	CBE-T1.3	-0.0166667
Site 5	12	CBE-T1.30	0.00666667			Site 3	20	CBE-T1.30	-0.01
Site 5	12	CBE-T1.31	0.0366667			Site 3	20	CBE-T1.31	-0.0133333
Site 5	12	CBE-T1.32	0.0266667			Site 3	20	CBE-T1.32	-0.00666667
Site 5	12	CBE-T1.4	0.0166667			Site 3	20	CBE-T1.4	-0.00666667
Site 5	12	CBE-T1.45	0.0333333			Site 3	20	CBE-T1.45	-0.01
Site 5	12	CBE-T1.46	0.02			Site 3	20	CBE-T1.46	-0.0133333
Site 5	12	CBE-T1.5	0.01			Site 3	20	CBE-T1.5	-0.0133333
Site 5	12	CBE-T1.52	0.0633333			Site 3	20	CBE-T1.52	0
Site 5	12	CBE-T1.53	0.0166667			Site 3	20	CBE-T1.53	-0.0133333
Site 5	12	CBE-T1.6	0.0266667			Site 3	20	CBE-T1.6	-0.00333333
Site 6	1	CBE-T1.13	0.523333			Site 4	4	CBE-T1.13	-81.27
Site 6	1	CBE-T1.14	0.24			Site 4	4	CBE-T1.14	-81.2733
Site 6	1	CBE-T1.2	0.476667			Site 4	4	CBE-T1.2	-81.2533
Site 6	1	CBE-T1.21	0.37			Site 4	4	CBE-T1.21	-81.25
Site 6	1	CBE-T1.28	0.366667			Site 4	4	CBE-T1.28	-81.26
Site 6	1	CBE-T1.3	0.223333			Site 4	4	CBE-T1.3	-81.27
Site 6	1	CBE-T1.30	0.4			Site 4	4	CBE-T1.30	-81.25
Site 6	1	CBE-T1.31	0.656667			Site 4	4	CBE-T1.31	-81.27
Site 6	1	CBE-T1.32	0.313333			Site 4	4	CBE-T1.32	-81.2533
Site 6	1	CBE-T1.4	0.216667			Site 4	4	CBE-T1.4	-81.2467
Site 6	1	CBE-T1.45	0.453333			Site 4	4	CBE-T1.45	-81.21
Site 6	1	CBE-T1.46	0.396667			Site 4	4	CBE-T1.46	-81.2367
Site 6	1	CBE-T1.5	0.176667			Site 4	4	CBE-T1.5	-81.2733
Site 6	1	CBE-T1.52	0.493333			Site 4	4	CBE-T1.52	-81.2567
Site 6	1	CBE-T1.53	0.206667			Site 4	4	CBE-T1.53	-81.26
Site 6	1	CBE-T1.6	0.336667			Site 4	4	CBE-T1.6	-81.2833
Site 6	2	CBE-T1.13	2			Site 4	9	CBE-T1.13	-17.8833
Site 6	2	CBE-T1.14	0.896667			Site 4	9	CBE-T1.14	-17.8833
Site 6	2	CBE-T1.2	2.74667			Site 4	9	CBE-T1.2	-17.8767
Site 6	2	CBE-T1.21	1.75			Site 4	9	CBE-T1.21	-17.88
Site 6	2	CBE-T1.28	1.76333			Site 4	9	CBE-T1.28	-17.88
Site 6	2	CBE-T1.3	1.18333			Site 4	9	CBE-T1.3	-17.8867
Site 6	2	CBE-T1.30	1.94333			Site 4	9	CBE-T1.30	-17.88
Site 6	2	CBE-T1.31	3.24667			Site 4	9	CBE-T1.31	-17.8767
Site 6	2	CBE-T1.32	1.90333			Site 4	9	CBE-T1.32	-17.8767
Site 6	2	CBE-T1.4	1.14333			Site 4	9	CBE-T1.4	-17.88
Site 6	2	CBE-T1.45	2.01333			Site 4	9	CBE-T1.45	-17.8767
Site 6	2	CBE-T1.46	1.89			Site 4	9	CBE-T1.46	-17.8767
Site 6	2	CBE-T1.5	0.793333			Site 4	9	CBE-T1.5	-17.8867
Site 6	2	CBE-T1.52	2.07			Site 4	9	CBE-T1.52	-17.8833
Site 6	2	CBE-T1.53	0.783333			Site 4	9	CBE-T1.53	-17.8867
Site 6	2	CBE-T1.6	1.71667			Site 4	9	CBE-T1.6	-17.8867
Site 6	3	CBE-T1.13	24.4967			Site 4	13	CBE-T1.13	-0.53
Site 6	3	CBE-T1.14	16.8567			Site 4	13	CBE-T1.14	-0.533333
Site 6	3	CBE-T1.2	34.2833			Site 4	13	CBE-T1.2	-0.533333
Site 6	3	CBE-T1.21	25.3233			Site 4	13	CBE-T1.21	-0.536667
Site 6	3	CBE-T1.28	25.7833			Site 4	13	CBE-T1.28	-0.53
Site 6	3	CBE-T1.3	15.7367			Site 4	13	CBE-T1.3	-0.53
Site 6	3	CBE-T1.30	27.19			Site 4	13	CBE-T1.30	-0.52
Site 6	3	CBE-T1.31	37.4			Site 4	13	CBE-T1.31	-0.52
Site 6	3	CBE-T1.32	28.98			Site 4	13	CBE-T1.32	-0.533333
Site 6	3	CBE-T1.4	15.91			Site 4	13	CBE-T1.4	-0.54
Site 6	3	CBE-T1.45	28.9767			Site 4	13	CBE-T1.45	-0.526667
Site 6	3	CBE-T1.46	27.41			Site 4	13	CBE-T1.46	-0.536667
Site 6	3	CBE-T1.5	10.7033			Site 4	13	CBE-T1.5	-0.536667
Site 6	3	CBE-T1.52	27.86			Site 4	13	CBE-T1.52	-0.533333
Site 6	3	CBE-T1.53	14.44			Site 4	13	CBE-T1.53	-0.536667
Site 6	3	CBE-T1.6	18.77			Site 4	13	CBE-T1.6	-0.543333
Site 6	6	CBE-T1.13	62.9467			Site 4	16	CBE-T1.13	-0.0633333
Site 6	6	CBE-T1.14	65.83			Site 4	16	CBE-T1.14	-0.0666667
Site 6	6	CBE-T1.2	71.0767			Site 4	16	CBE-T1.2	-0.0533333
Site 6	6	CBE-T1.21	68.6967			Site 4	16	CBE-T1.21	-0.0666667
Site 6	6	CBE-T1.28	57.3933			Site 4	16	CBE-T1.28	-0.06
Site 6	6	CBE-T1.3	65.3133			Site 4	16	CBE-T1.3	-0.0666667
Site 6	6	CBE-T1.30	60.2233			Site 4	16	CBE-T1.30	-0.0633333
Site 6	6	CBE-T1.31	62.94			Site 4	16	CBE-T1.31	-0.0633333
Site 6	6	CBE-T1.32	65.11			Site 4	16	CBE-T1.32	-0.06
Site 6	6	CBE-T1.4	62.8233			Site 4	16	CBE-T1.4	-0.0633333
Site 6	6	CBE-T1.45	59.4467			Site 4	16	CBE-T1.45	-0.0666667
Site 6	6	CBE-T1.46	62.2633			Site 4	16	CBE-T1.46	-0.0633333
Site 6	6	CBE-T1.5	58.6133			Site 4	16	CBE-T1.5	-0.0666667
Site 6	6	CBE-T1.52	61.4033			Site 4	16	CBE-T1.52	-0.07
Site 6	6	CBE-T1.53	52.0833			Site 4	16	CBE-T1.53	-0.0633333
Site 6	6	CBE-T1.6	64.5333			Site 4	16	CBE-T1.6	-0.0666667
Site 6	11	CBE-T1.13	0.476667			Site 4	21	CBE-T1.13	0.00333333
Site 6	11	CBE-T1.14	0.596667			Site 4	21	CBE-T1.14	0
Site 6	11	CBE-T1.2	0.35			Site 4	21	CBE-T1.2	0.00666667
Site 6	11	CBE-T1.21	0.31			Site 4	21	CBE-T1.21	0
Site 6	11	CBE-T1.28	0.173333			Site 4	21	CBE-T1.28	0.0133333
Site 6	11	CBE-T1.3	0.2			Site 4	21	CBE-T1.3	0.00333333
Site 6	11	CBE-T1.30	0.273333			Site 4	21	CBE-T1.30	0.01
Site 6	11	CBE-T1.31	0.376667			Site 4	21	CBE-T1.31	0.0133333
Site 6	11	CBE-T1.32	0.673333			Site 4	21	CBE-T1.32	0.00333333
Site 6	11	CBE-T1.4	0.226667			Site 4	21	CBE-T1.4	-0.00333333
Site 6	11	CBE-T1.45	0.26			Site 4	21	CBE-T1.45	0.00333333
Site 6	11	CBE-T1.46	0.203333			Site 4	21	CBE-T1.46	0
Site 6	11	CBE-T1.5	0.15			Site 4	21	CBE-T1.5	-0.00333333
Site 6	11	CBE-T1.52	0.45			Site 4	21	CBE-T1.52	0
Site 6	11	CBE-T1.53	0.416667			Site 4	21	CBE-T1.53	0
Site 6	11	CBE-T1.6	0.376667			Site 4	21	CBE-T1.6	-0.00333333
Site 6	13	CBE-T1.13	0.01			Site 5	4	CBE-T1.13	-89.8933
Site 6	13	CBE-T1.14	0.00666667			Site 5	4	CBE-T1.14	-89.8967
Site 6	13	CBE-T1.2	0.0166667			Site 5	4	CBE-T1.2	-89.8467
Site 6	13	CBE-T1.21	0.01			Site 5	4	CBE-T1.21	-89.8433
Site 6	13	CBE-T1.28	0.00333333			Site 5	4	CBE-T1.28	-89.8733
Site 6	13	CBE-T1.3	0.00333333			Site 5	4	CBE-T1.3	-89.9033
Site 6	13	CBE-T1.30	0.02			Site 5	4	CBE-T1.30	-89.8533
Site 6	13	CBE-T1.31	0.00333333			Site 5	4	CBE-T1.31	-89.89
Site 6	13	CBE-T1.32	0.02			Site 5	4	CBE-T1.32	-89.86
Site 6	13	CBE-T1.4	0			Site 5	4	CBE-T1.4	-89.85
Site 6	13	CBE-T1.45	-0.0033333			Site 5	4	CBE-T1.45	-89.7733
Site 6	13	CBE-T1.46	0.01			Site 5	4	CBE-T1.46	-89.8167
Site 6	13	CBE-T1.5	0			Site 5	4	CBE-T1.5	-89.9
Site 6	13	CBE-T1.52	0.0466667			Site 5	4	CBE-T1.52	-89.8367
Site 6	13	CBE-T1.53	0			Site 5	4	CBE-T1.53	-89.88
Site 6	13	CBE-T1.6	0.00666667			Site 5	4	CBE-T1.6	-89.9033
Site 7	1	CBE-T1.13	0.223333			Site 5	8	CBE-T1.13	-76.7433
Site 7	1	CBE-T1.14	0.18			Site 5	8	CBE-T1.14	-76.6967
Site 7	1	CBE-T1.2	0.326667			Site 5	8	CBE-T1.2	-76.6433
Site 7	1	CBE-T1.21	0.373333			Site 5	8	CBE-T1.21	-76.84
Site 7	1	CBE-T1.28	0.33			Site 5	8	CBE-T1.28	-76.6833
Site 7	1	CBE-T1.3	0.163333			Site 5	8	CBE-T1.3	-76.79
Site 7	1	CBE-T1.30	0.37			Site 5	8	CBE-T1.30	-76.6433
Site 7	1	CBE-T1.31	0.463333			Site 5	8	CBE-T1.31	-76.6967
Site 7	1	CBE-T1.32	0.47			Site 5	8	CBE-T1.32	-76.55
Site 7	1	CBE-T1.4	0.153333			Site 5	8	CBE-T1.4	-76.6733
Site 7	1	CBE-T1.45	0.336667			Site 5	8	CBE-T1.45	-76.2733
Site 7	1	CBE-T1.46	0.276667			Site 5	8	CBE-T1.46	-76.65
Site 7	1	CBE-T1.5	0.11			Site 5	8	CBE-T1.5	-76.79
Site 7	1	CBE-T1.52	0.303333			Site 5	8	CBE-T1.52	-76.7867
Site 7	1	CBE-T1.53	0.17			Site 5	8	CBE-T1.53	-76.7167
Site 7	1	CBE-T1.6	0.17			Site 5	8	CBE-T1.6	-76.7667
Site 7	2	CBE-T1.13	10.7367			Site 5	15	CBE-T1.13	-0.133333
Site 7	2	CBE-T1.14	5.39333			Site 5	15	CBE-T1.14	-0.136667
Site 7	2	CBE-T1.2	13.05			Site 5	15	CBE-T1.2	-0.133333
Site 7	2	CBE-T1.21	6.05667			Site 5	15	CBE-T1.21	-0.136667
Site 7	2	CBE-T1.28	16.65			Site 5	15	CBE-T1.28	-0.133333
Site 7	2	CBE-T1.3	5.01			Site 5	15	CBE-T1.3	-0.143333
Site 7	2	CBE-T1.30	18.8633			Site 5	15	CBE-T1.30	-0.136667
Site 7	2	CBE-T1.31	26.8333			Site 5	15	CBE-T1.31	-0.136667
Site 7	2	CBE-T1.32	18.91			Site 5	15	CBE-T1.32	-0.136667
Site 7	2	CBE-T1.4	3.56667			Site 5	15	CBE-T1.4	-0.136667
Site 7	2	CBE-T1.45	13.4867			Site 5	15	CBE-T1.45	-0.136667
Site 7	2	CBE-T1.46	16.5467			Site 5	15	CBE-T1.46	-0.136667
Site 7	2	CBE-T1.5	3.65333			Site 5	15	CBE-T1.5	-0.133333
Site 7	2	CBE-T1.52	18.6967			Site 5	15	CBE-T1.52	-0.133333
Site 7	2	CBE-T1.53	4.65			Site 5	15	CBE-T1.53	-0.133333
Site 7	2	CBE-T1.6	8.13			Site 5	15	CBE-T1.6	-0.143333
Site 7	6	CBE-T1.13	61.38			Site 5	16	CBE-T1.13	-0.02
Site 7	6	CBE-T1.14	60.7667			Site 5	16	CBE-T1.14	-0.0333333
Site 7	6	CBE-T1.2	65.9033			Site 5	16	CBE-T1.2	-0.0266667
Site 7	6	CBE-T1.21	62.6733			Site 5	16	CBE-T1.21	-0.0266667
Site 7	6	CBE-T1.28	65.4767			Site 5	16	CBE-T1.28	-0.03
Site 7	6	CBE-T1.3	53.01			Site 5	16	CBE-T1.3	-0.0266667
Site 7	6	CBE-T1.30	65.2			Site 5	16	CBE-T1.30	-0.03
Site 7	6	CBE-T1.31	69.2433			Site 5	16	CBE-T1.31	-0.0266667
Site 7	6	CBE-T1.32	71.7467			Site 5	16	CBE-T1.32	-0.0266667
Site 7	6	CBE-T1.4	46.98			Site 5	16	CBE-T1.4	-0.03
Site 7	6	CBE-T1.45	59.07			Site 5	16	CBE-T1.45	-0.0233333
Site 7	6	CBE-T1.46	64.9967			Site 5	16	CBE-T1.46	-0.0266667
Site 7	6	CBE-T1.5	46.8567			Site 5	16	CBE-T1.5	-0.03
Site 7	6	CBE-T1.52	65.8567			Site 5	16	CBE-T1.52	-0.03
Site 7	6	CBE-T1.53	49.8367			Site 5	16	CBE-T1.53	-0.0333333
Site 7	6	CBE-T1.6	60.2933			Site 5	16	CBE-T1.6	-0.02
Site 7	16	CBE-T1.13	-0.0066667			Site 6	4	CBE-T1.13	-82.71
Site 7	16	CBE-T1.14	-0.0033333			Site 6	4	CBE-T1.14	-82.6733
Site 7	16	CBE-T1.2	-0.0033333			Site 6	4	CBE-T1.2	-82.67
Site 7	16	CBE-T1.21	0.00333333			Site 6	4	CBE-T1.21	-82.5467
Site 7	16	CBE-T1.28	0.00333333			Site 6	4	CBE-T1.28	-82.6167
Site 7	16	CBE-T1.3	-0.0033333			Site 6	4	CBE-T1.3	-82.69
Site 7	16	CBE-T1.30	-0.0066667			Site 6	4	CBE-T1.30	-82.62
Site 7	16	CBE-T1.31	0.01			Site 6	4	CBE-T1.31	-82.7033
Site 7	16	CBE-T1.32	-0.0066667			Site 6	4	CBE-T1.32	-82.61
Site 7	16	CBE-T1.4	-0.0066667			Site 6	4	CBE-T1.4	-82.6
Site 7	16	CBE-T1.45	0.0133333			Site 6	4	CBE-T1.45	-82.4633
Site 7	16	CBE-T1.46	0.00333333			Site 6	4	CBE-T1.46	-82.58
Site 7	16	CBE-T1.5	0.00333333			Site 6	4	CBE-T1.5	-82.7333
Site 7	16	CBE-T1.52	-0.0166667			Site 6	4	CBE-T1.52	-82.6933
Site 7	16	CBE-T1.53	-0.0066667			Site 6	4	CBE-T1.53	-82.6333
Site 7	16	CBE-T1.6	-0.01			Site 6	4	CBE-T1.6	-82.7233
Site 7	17	CBE-T1.13	-0.01			Site 6	7	CBE-T1.13	-76.3367
Site 7	17	CBE-T1.14	-0.0033333			Site 6	7	CBE-T1.14	-76.2467
Site 7	17	CBE-T1.2	0.00333333			Site 6	7	CBE-T1.2	-76.21
Site 7	17	CBE-T1.21	-0.01			Site 6	7	CBE-T1.21	-76.1033
Site 7	17	CBE-T1.28	-0.0066667			Site 6	7	CBE-T1.28	-76.19
Site 7	17	CBE-T1.3	-0.0033333			Site 6	7	CBE-T1.3	-76.2867
Site 7	17	CBE-T1.30	-0.0033333			Site 6	7	CBE-T1.30	-76.27
Site 7	17	CBE-T1.31	-0.0066667			Site 6	7	CBE-T1.31	-76.25
Site 7	17	CBE-T1.32	-0.0133333			Site 6	7	CBE-T1.32	-76.12
Site 7	17	CBE-T1.4	-0.0066667			Site 6	7	CBE-T1.4	-76.14
Site 7	17	CBE-T1.45	-0.0066667			Site 6	7	CBE-T1.45	-75.8533
Site 7	17	CBE-T1.46	0			Site 6	7	CBE-T1.46	-76.21
Site 7	17	CBE-T1.5	-0.0066667			Site 6	7	CBE-T1.5	-76.4567
Site 7	17	CBE-T1.52	-0.0133333			Site 6	7	CBE-T1.52	-76.2533
Site 7	17	CBE-T1.53	-0.0066667			Site 6	7	CBE-T1.53	-76.2533
Site 7	17	CBE-T1.6	0.00333333			Site 6	7	CBE-T1.6	-76.3733
Site 8	3	CBE-T1.13	62.1667			Site 6	8	CBE-T1.13	-29.4133
Site 8	3	CBE-T1.14	51.36			Site 6	8	CBE-T1.14	-29.3833
Site 8	3	CBE-T1.2	68.7833			Site 6	8	CBE-T1.2	-29.37
Site 8	3	CBE-T1.21	46			Site 6	8	CBE-T1.21	-29.46
Site 8	3	CBE-T1.28	63.1233			Site 6	8	CBE-T1.28	-29.3633
Site 8	3	CBE-T1.3	43.9733			Site 6	8	CBE-T1.3	-29.4267
Site 8	3	CBE-T1.30	65.9933			Site 6	8	CBE-T1.30	-29.38
Site 8	3	CBE-T1.31	71.1867			Site 6	8	CBE-T1.31	-29.4167
Site 8	3	CBE-T1.32	71.3667			Site 6	8	CBE-T1.32	-29.3467
Site 8	3	CBE-T1.4	41.7367			Site 6	8	CBE-T1.4	-29.3733
Site 8	3	CBE-T1.45	59.6133			Site 6	8	CBE-T1.45	-29.3133
Site 8	3	CBE-T1.46	64.6667			Site 6	8	CBE-T1.46	-29.3967
Site 8	3	CBE-T1.5	43.0133			Site 6	8	CBE-T1.5	-29.4567
Site 8	3	CBE-T1.52	64.52			Site 6	8	CBE-T1.52	-29.4333
Site 8	3	CBE-T1.53	37.0267			Site 6	8	CBE-T1.53	-29.3967
Site 8	3	CBE-T1.6	56.3733			Site 6	8	CBE-T1.6	-29.4333
Site 8	8	CBE-T1.13	25.36			Site 6	12	CBE-T1.13	-1.52667
Site 8	8	CBE-T1.14	21.46			Site 6	12	CBE-T1.14	-1.52667
Site 8	8	CBE-T1.2	35.8733			Site 6	12	CBE-T1.2	-1.52667
Site 8	8	CBE-T1.21	30.95			Site 6	12	CBE-T1.21	-1.52667
Site 8	8	CBE-T1.28	25.2233			Site 6	12	CBE-T1.28	-1.52667
Site 8	8	CBE-T1.3	20.1267			Site 6	12	CBE-T1.3	-1.52667
Site 8	8	CBE-T1.30	26.89			Site 6	12	CBE-T1.30	-1.52333
Site 8	8	CBE-T1.31	32.7133			Site 6	12	CBE-T1.31	-1.53
Site 8	8	CBE-T1.32	36.6567			Site 6	12	CBE-T1.32	-1.52667
Site 8	8	CBE-T1.4	16.5767			Site 6	12	CBE-T1.4	-1.52667
Site 8	8	CBE-T1.45	24.3333			Site 6	12	CBE-T1.45	-1.52333
Site 8	8	CBE-T1.46	26.74			Site 6	12	CBE-T1.46	-1.53
Site 8	8	CBE-T1.5	16.2133			Site 6	12	CBE-T1.5	-1.53333
Site 8	8	CBE-T1.52	25.4233			Site 6	12	CBE-T1.52	-1.52333
Site 8	8	CBE-T1.53	16.34			Site 6	12	CBE-T1.53	-1.53
Site 8	8	CBE-T1.6	24.8867			Site 6	12	CBE-T1.6	-1.52
Site 8	9	CBE-T1.13	17.6533			Site 6	18	CBE-T1.13	0.00333333
Site 8	9	CBE-T1.14	13.6433			Site 6	18	CBE-T1.14	0
Site 8	9	CBE-T1.2	23.07			Site 6	18	CBE-T1.2	0
Site 8	9	CBE-T1.21	22.9533			Site 6	18	CBE-T1.21	-0.00333333
Site 8	9	CBE-T1.28	14.05			Site 6	18	CBE-T1.28	0.00333333
Site 8	9	CBE-T1.3	8.69667			Site 6	18	CBE-T1.3	0.00333333
Site 8	9	CBE-T1.30	16.2633			Site 6	18	CBE-T1.30	0
Site 8	9	CBE-T1.31	24.6167			Site 6	18	CBE-T1.31	0.00333333
Site 8	9	CBE-T1.32	28.4867			Site 6	18	CBE-T1.32	0
Site 8	9	CBE-T1.4	7.25333			Site 6	18	CBE-T1.4	-0.00333333
Site 8	9	CBE-T1.45	12.4133			Site 6	18	CBE-T1.45	-0.00333333
Site 8	9	CBE-T1.46	13.8367			Site 6	18	CBE-T1.46	0.00333333
Site 8	9	CBE-T1.5	6.19			Site 6	18	CBE-T1.5	0.00333333
Site 8	9	CBE-T1.52	13.95			Site 6	18	CBE-T1.52	0.00333333
Site 8	9	CBE-T1.53	9.77667			Site 6	18	CBE-T1.53	0
Site 8	9	CBE-T1.6	16.0933			Site 6	18	CBE-T1.6	-0.00333333
Site 8	13	CBE-T1.13	0.17			Site 6	19	CBE-T1.13	0
Site 8	13	CBE-T1.14	0.183333			Site 6	19	CBE-T1.14	0
Site 8	13	CBE-T1.2	0.236667			Site 6	19	CBE-T1.2	0
Site 8	13	CBE-T1.21	0.306667			Site 6	19	CBE-T1.21	0.00333333
Site 8	13	CBE-T1.28	0.18			Site 6	19	CBE-T1.28	0
Site 8	13	CBE-T1.3	0.0733333			Site 6	19	CBE-T1.3	-0.00333333
Site 8	13	CBE-T1.30	0.246667			Site 6	19	CBE-T1.30	0
Site 8	13	CBE-T1.31	0.223333			Site 6	19	CBE-T1.31	0
Site 8	13	CBE-T1.32	0.513333			Site 6	19	CBE-T1.32	0
Site 8	13	CBE-T1.4	0.0933333			Site 6	19	CBE-T1.4	0.00333333
Site 8	13	CBE-T1.45	0.176667			Site 6	19	CBE-T1.45	0.00666667
Site 8	13	CBE-T1.46	0.176667			Site 6	19	CBE-T1.46	0
Site 8	13	CBE-T1.5	0.0633333			Site 6	19	CBE-T1.5	0
Site 8	13	CBE-T1.52	0.203333			Site 6	19	CBE-T1.52	0.00333333
Site 8	13	CBE-T1.53	0.116667			Site 6	19	CBE-T1.53	0.00333333
Site 8	13	CBE-T1.6	0.143333			Site 6	19	CBE-T1.6	0
Site 8	14	CBE-T1.13	0.0733333			Site 6	21	CBE-T1.13	0.01
Site 8	14	CBE-T1.14	0.0433333			Site 6	21	CBE-T1.14	-0.00333333
Site 8	14	CBE-T1.2	0.0966667			Site 6	21	CBE-T1.2	0
Site 8	14	CBE-T1.21	0.0566667			Site 6	21	CBE-T1.21	0.00666667
Site 8	14	CBE-T1.28	0.0366667			Site 6	21	CBE-T1.28	0
Site 8	14	CBE-T1.3	0.04			Site 6	21	CBE-T1.3	0
Site 8	14	CBE-T1.30	0.0766667			Site 6	21	CBE-T1.30	0
Site 8	14	CBE-T1.31	0.0433333			Site 6	21	CBE-T1.31	0
Site 8	14	CBE-T1.32	0.07			Site 6	21	CBE-T1.32	0.00333333
Site 8	14	CBE-T1.4	0.0266667			Site 6	21	CBE-T1.4	0
Site 8	14	CBE-T1.45	0.0466667			Site 6	21	CBE-T1.45	0.00333333
Site 8	14	CBE-T1.46	0.05			Site 6	21	CBE-T1.46	0.00666667
Site 8	14	CBE-T1.5	0.0266667			Site 6	21	CBE-T1.5	0.00666667
Site 8	14	CBE-T1.52	0.07			Site 6	21	CBE-T1.52	0.00333333
Site 8	14	CBE-T1.53	0.0533333			Site 6	21	CBE-T1.53	0
Site 8	14	CBE-T1.6	0.06			Site 6	21	CBE-T1.6	0.00666667
Site 8	18	CBE-T1.13	0.0666667			Site 7	7	CBE-T1.13	-69.7667
Site 8	18	CBE-T1.14	0.0233333			Site 7	7	CBE-T1.14	-69.74
Site 8	18	CBE-T1.2	0.0266667			Site 7	7	CBE-T1.2	-69.7
Site 8	18	CBE-T1.21	0.0633333			Site 7	7	CBE-T1.21	-69.6367
Site 8	18	CBE-T1.28	0.0933333			Site 7	7	CBE-T1.28	-69.6433
Site 8	18	CBE-T1.3	0.0133333			Site 7	7	CBE-T1.3	-69.79
Site 8	18	CBE-T1.30	0.0633333			Site 7	7	CBE-T1.30	-69.6967
Site 8	18	CBE-T1.31	0.0233333			Site 7	7	CBE-T1.31	-69.7267
Site 8	18	CBE-T1.32	0.0733333			Site 7	7	CBE-T1.32	-69.6333
Site 8	18	CBE-T1.4	0.0333333			Site 7	7	CBE-T1.4	-69.7533
Site 8	18	CBE-T1.45	0.0266667			Site 7	7	CBE-T1.45	-69.4833
Site 8	18	CBE-T1.46	0.0733333			Site 7	7	CBE-T1.46	-69.68
Site 8	18	CBE-T1.5	0.0133333			Site 7	7	CBE-T1.5	-69.8033
Site 8	18	CBE-T1.52	0.0533333			Site 7	7	CBE-T1.52	-69.7633
Site 8	18	CBE-T1.53	0.0466667			Site 7	7	CBE-T1.53	-69.7333
Site 8	18	CBE-T1.6	0.0366667			Site 7	7	CBE-T1.6	-69.7833
Site 8	19	CBE-T1.13	0.0533333			Site 7	9	CBE-T1.13	-23.27
Site 8	19	CBE-T1.14	0.0233333			Site 7	9	CBE-T1.14	-23.2633
Site 8	19	CBE-T1.2	0.0733333			Site 7	9	CBE-T1.2	-23.26
Site 8	19	CBE-T1.21	0.0366667			Site 7	9	CBE-T1.21	-23.2667
Site 8	19	CBE-T1.28	0.0366667			Site 7	9	CBE-T1.28	-23.26
Site 8	19	CBE-T1.3	0.0333333			Site 7	9	CBE-T1.3	-23.26
Site 8	19	CBE-T1.30	0.0433333			Site 7	9	CBE-T1.30	-23.2567
Site 8	19	CBE-T1.31	0.0733333			Site 7	9	CBE-T1.31	-23.26
Site 8	19	CBE-T1.32	0.0433333			Site 7	9	CBE-T1.32	-23.2667
Site 8	19	CBE-T1.4	0.0166667			Site 7	9	CBE-T1.4	-23.2633
Site 8	19	CBE-T1.45	0.0333333			Site 7	9	CBE-T1.45	-23.2433
Site 8	19	CBE-T1.46	0.0233333			Site 7	9	CBE-T1.46	-23.2567
Site 8	19	CBE-T1.5	0.0466667			Site 7	9	CBE-T1.5	-23.27
Site 8	19	CBE-T1.52	0.0333333			Site 7	9	CBE-T1.52	-23.2633
Site 8	19	CBE-T1.53	0.03			Site 7	9	CBE-T1.53	-23.2633
Site 8	19	CBE-T1.6	0.0333333			Site 7	9	CBE-T1.6	-23.2767
Site 8	20	CBE-T1.13	0.0233333			Site 7	12	CBE-T1.13	-1.36333
Site 8	20	CBE-T1.14	-0.0033333			Site 7	12	CBE-T1.14	-1.36667
Site 8	20	CBE-T1.2	0.02			Site 7	12	CBE-T1.2	-1.36333
Site 8	20	CBE-T1.21	0.01			Site 7	12	CBE-T1.21	-1.36333
Site 8	20	CBE-T1.28	0			Site 7	12	CBE-T1.28	-1.36333
Site 8	20	CBE-T1.3	0.0166667			Site 7	12	CBE-T1.3	-1.36333
Site 8	20	CBE-T1.30	0.0333333			Site 7	12	CBE-T1.30	-1.36
Site 8	20	CBE-T1.31	0.0133333			Site 7	12	CBE-T1.31	-1.36667
Site 8	20	CBE-T1.32	0.0166667			Site 7	12	CBE-T1.32	-1.36333
Site 8	20	CBE-T1.4	0.0133333			Site 7	12	CBE-T1.4	-1.36333
Site 8	20	CBE-T1.45	0			Site 7	12	CBE-T1.45	-1.36667
Site 8	20	CBE-T1.46	0.01			Site 7	12	CBE-T1.46	-1.36
Site 8	20	CBE-T1.5	0			Site 7	12	CBE-T1.5	-1.36
Site 8	20	CBE-T1.52	0.0166667			Site 7	12	CBE-T1.52	-1.36
Site 8	20	CBE-T1.53	0.00666667			Site 7	12	CBE-T1.53	-1.36333
Site 8	20	CBE-T1.6	0.00666667			Site 7	12	CBE-T1.6	-1.36
Site 8	21	CBE-T1.13	0.01			Site 7	14	CBE-T1.13	-0.0633333
Site 8	21	CBE-T1.14	0.02			Site 7	14	CBE-T1.14	-0.0633333
Site 8	21	CBE-T1.2	0.0133333			Site 7	14	CBE-T1.2	-0.06
Site 8	21	CBE-T1.21	0.01			Site 7	14	CBE-T1.21	-0.0566667
Site 8	21	CBE-T1.28	0.03			Site 7	14	CBE-T1.28	-0.06
Site 8	21	CBE-T1.3	-0.0066667			Site 7	14	CBE-T1.3	-0.0633333
Site 8	21	CBE-T1.30	0.0166667			Site 7	14	CBE-T1.30	-0.0566667
Site 8	21	CBE-T1.31	0.00333333			Site 7	14	CBE-T1.31	-0.06
Site 8	21	CBE-T1.32	0.0133333			Site 7	14	CBE-T1.32	-0.0633333
Site 8	21	CBE-T1.4	0.00666667			Site 7	14	CBE-T1.4	-0.06
Site 8	21	CBE-T1.45	0.0166667			Site 7	14	CBE-T1.45	-0.06
Site 8	21	CBE-T1.46	0.0166667			Site 7	14	CBE-T1.46	-0.0566667
Site 8	21	CBE-T1.5	0.00666667			Site 7	14	CBE-T1.5	-0.0666667
Site 8	21	CBE-T1.52	0.0233333			Site 7	14	CBE-T1.52	-0.07
Site 8	21	CBE-T1.53	0			Site 7	14	CBE-T1.53	-0.0633333
Site 8	21	CBE-T1.6	0.00333333			Site 7	14	CBE-T1.6	-0.06
						Site 7	15	CBE-T1.13	-0.05
						Site 7	15	CBE-T1.14	-0.0533333
						Site 7	15	CBE-T1.2	-0.05
						Site 7	15	CBE-T1.21	-0.05
						Site 7	15	CBE-T1.28	-0.0466667
						Site 7	15	CBE-T1.3	-0.05
						Site 7	15	CBE-T1.30	-0.05
						Site 7	15	CBE-T1.31	-0.0533333
						Site 7	15	CBE-T1.32	-0.05
						Site 7	15	CBE-T1.4	-0.0466667
						Site 7	15	CBE-T1.45	-0.0533333
						Site 7	15	CBE-T1.46	-0.04
						Site 7	15	CBE-T1.5	-0.05
						Site 7	15	CBE-T1.52	-0.0466667
						Site 7	15	CBE-T1.53	-0.0466667
						Site 7	15	CBE-T1.6	-0.0533333
						Site 7	18	CBE-T1.13	0.00333333
						Site 7	18	CBE-T1.14	-0.00333333
						Site 7	18	CBE-T1.2	0.00333333
						Site 7	18	CBE-T1.21	-0.00333333
						Site 7	18	CBE-T1.28	0
						Site 7	18	CBE-T1.3	0
						Site 7	18	CBE-T1.30	-0.00333333
						Site 7	18	CBE-T1.31	0.00333333
						Site 7	18	CBE-T1.32	-0.00333333
						Site 7	18	CBE-T1.4	0
						Site 7	18	CBE-T1.45	-0.00666667
						Site 7	18	CBE-T1.46	-0.00333333
						Site 7	18	CBE-T1.5	-0.00333333
						Site 7	18	CBE-T1.52	0
						Site 7	18	CBE-T1.53	-0.00333333
						Site 7	18	CBE-T1.6	0.00333333
						Site 7	21	CBE-T1.13	0
						Site 7	21	CBE-T1.14	0
						Site 7	21	CBE-T1.2	0
						Site 7	21	CBE-T1.21	-0.00333333
						Site 7	21	CBE-T1.28	-0.00333333
						Site 7	21	CBE-T1.3	0.00333333
						Site 7	21	CBE-T1.30	0
						Site 7	21	CBE-T1.31	0
						Site 7	21	CBE-T1.32	0
						Site 7	21	CBE-T1.4	-0.00333333
						Site 7	21	CBE-T1.45	0
						Site 7	21	CBE-T1.46	0
						Site 7	21	CBE-T1.5	0
						Site 7	21	CBE-T1.52	0.00333333
						Site 7	21	CBE-T1.53	0.00333333
						Site 7	21	CBE-T1.6	-0.00333333
						Site 8	6	CBE-T1.13	-87.61
						Site 8	6	CBE-T1.14	-87.2567
						Site 8	6	CBE-T1.2	-85.83
						Site 8	6	CBE-T1.21	-82.4567
						Site 8	6	CBE-T1.28	-85.3467
						Site 8	6	CBE-T1.3	-87.68
						Site 8	6	CBE-T1.30	-85.5467
						Site 8	6	CBE-T1.31	-87.06
						Site 8	6	CBE-T1.32	-84.7267
						Site 8	6	CBE-T1.4	-87.12
						Site 8	6	CBE-T1.45	-82.08
						Site 8	6	CBE-T1.46	-85.2033
						Site 8	6	CBE-T1.5	-88.0933
						Site 8	6	CBE-T1.52	-87.4167
						Site 8	6	CBE-T1.53	-87.7167
						Site 8	6	CBE-T1.6	-87.96
						Site 8	10	CBE-T1.13	-36.5967
						Site 8	10	CBE-T1.14	-36.6333
						Site 8	10	CBE-T1.2	-36.6
						Site 8	10	CBE-T1.21	-36.6067
						Site 8	10	CBE-T1.28	-36.5067
						Site 8	10	CBE-T1.3	-36.6233
						Site 8	10	CBE-T1.30	-36.5867
						Site 8	10	CBE-T1.31	-36.5867
						Site 8	10	CBE-T1.32	-36.61
						Site 8	10	CBE-T1.4	-36.62
						Site 8	10	CBE-T1.45	-36.5933
						Site 8	10	CBE-T1.46	-36.5967
						Site 8	10	CBE-T1.5	-36.63
						Site 8	10	CBE-T1.52	-36.5933
						Site 8	10	CBE-T1.53	-36.5933
						Site 8	10	CBE-T1.6	-36.6
						Site 8	16	CBE-T1.13	0.0233333
						Site 8	16	CBE-T1.14	0.00333333
						Site 8	16	CBE-T1.2	0.00666667
						Site 8	16	CBE-T1.21	0
						Site 8	16	CBE-T1.28	0.02
						Site 8	16	CBE-T1.3	0.00666667
						Site 8	16	CBE-T1.30	0.02
						Site 8	16	CBE-T1.31	0.02
						Site 8	16	CBE-T1.32	-0.00333333
						Site 8	16	CBE-T1.4	0.00333333
						Site 8	16	CBE-T1.45	0.0166667
						Site 8	16	CBE-T1.46	0.02
						Site 8	16	CBE-T1.5	0.0233333
						Site 8	16	CBE-T1.52	0.02
						Site 8	16	CBE-T1.53	0.00666667
						Site 8	16	CBE-T1.6	0.02
						Site 8	17	CBE-T1.13	-0.0133333
						Site 8	17	CBE-T1.14	-0.02
						Site 8	17	CBE-T1.2	-0.02
						Site 8	17	CBE-T1.21	-0.00333333
						Site 8	17	CBE-T1.28	0
						Site 8	17	CBE-T1.3	-0.02
						Site 8	17	CBE-T1.30	-0.0133333
						Site 8	17	CBE-T1.31	-0.0233333
						Site 8	17	CBE-T1.32	-0.02
						Site 8	17	CBE-T1.4	-0.0233333
						Site 8	17	CBE-T1.45	-0.01
						Site 8	17	CBE-T1.46	-0.0133333
						Site 8	17	CBE-T1.5	-0.01
						Site 8	17	CBE-T1.52	-0.02
						Site 8	17	CBE-T1.53	-0.0233333
						Site 8	17	CBE-T1.6	-0.0233333

## Sheet: Fig 4d
Site 3
Target Site Position	1				2				3				4				5				6				7				8				9				10				11				12				13
replicate	n1	n2	n3	n4	n1	n2	n3	n4	n1	n2	n3	n4	n1	n2	n3	n4	n1	n2	n3	n4	n1	n2	n3	n4	n1	n2	n3	n4	n1	n2	n3	n4	n1	n2	n3	n4	n1	n2	n3	n4	n1	n2	n3	n4	n1	n2	n3	n4	n1
BE4									2.83	3.11	3.07	3.12	80.95	85.73	83.3	83.93	92.19	93.9	92.93	94													30.67	34.36	32.93	33.51
CBE-T1.14									3.65	5.06	5.66	6.07	19.67	26.39	30.85	31.84	81.37	81.74	90.21	91.12													6.49	7.76	9.65	9.95
CBE-T1.46									13.63	15.41	15.05	15.22	55.44	65.76	61.68	62.5	91.41	93.57	91.4	93.31													10.02	13.39	11.97	12.39
CBE-T1.52									12.02	14.07	14.35	14.08	60.53	69.77	68.57	67.79	91.96	93.37	93.17	93.75													9	11.19	11.07	11.05
YE1									0.8	0.97	1.06	0.81	44.11	46.92	47.59	47.5	69.65	71.23	73.56	73.33													3.75	4.47	4.44	4.8
BE4-PpAPOBEC									3.45	4	3.64	3.96	62.26	63.76	63.37	65.79	67.12	69.16	68.8	71.06													27.38	29.07	27.92	28.84
BE4-PpAPOBEC_H122A									21.63	20.95	21.92	22.47	82.85	80.94	83.07	84.66	82.91	81.48	83.16	85.08													2.32	2.01	2.49	2.43
Site 5
Target Site Position	1				2				3				4				5				6				7				8				9				10				11				12				13
replicate	n1	n2	n3	n4	n1	n2	n3	n4	n1	n2	n3	n4	n1	n2	n3	n4	n1	n2	n3	n4	n1	n2	n3	n4	n1	n2	n3	n4	n1	n2	n3	n4	n1	n2	n3	n4	n1	n2	n3	n4	n1	n2	n3	n4	n1	n2	n3	n4	n1
BE4																	89.81	90.26	89.7	90.61																	41.14	48.89	45.71	46.72	6	8.39	7.54	7.96	4.09	5.86	5.21	5.56
CBE-T1.14																	73.35	88.16	84.41	87.17																	0.78	1.07	0.96	0.97	0.15	0.17	0.18	0.18	0.03	0.05	0.04	0.07
CBE-T1.46																	90.28	92.22	90.42	92.1																	0.54	0.72	0.75	0.69	0.12	0.14	0.14	0.16	0.06	0.03	0.03	0.02
CBE-T1.52																	89.06	91.94	90.56	91.11																	0.74	0.91	0.82	0.9	0.18	0.24	0.19	0.2	0.04	0.06	0.07	0.04
YE1																	76.32	78.46	78.78	80.81																	3.48	3.83	3.97	4.32	0.4	0.4	0.31	0.49	0.31	0.34	0.33	0.39
BE4-PpAPOBEC																	89	87.96	88.16	88.13																	26.55	29.2	28.53	29.41	1.74	2.25	1.94	2.26	0.36	0.46	0.32	0.59
BE4-PpAPOBEC_H122A																	55.82	54.19	57.69	58.28																	2.92	2.53	3.15	3.26	0.9	0.97	1.05	1.03	0.95	0.94	0.87	1.18
Site 6
Target Site Position	1				2				3				4				5				6				7				8				9				10				11				12				13
replicate	n1	n2	n3	n4	n1	n2	n3	n4	n1	n2	n3	n4	n1	n2	n3	n4	n1	n2	n3	n4	n1	n2	n3	n4	n1	n2	n3	n4	n1	n2	n3	n4	n1	n2	n3	n4	n1	n2	n3	n4	n1	n2	n3	n4	n1	n2	n3	n4	n1
BE4	0.38	0.47	0.53	0.44	5.14	5.69	5.91	5.77	14.47	16.36	16.07	16.65									47.71	51.19	50.55	51.82																	45.16	49.18	48.95	49.35					2.05
CBE-T1.14	0.27	0.3	0.43	0.29	0.92	1.99	1.55	1.42	15.97	30.35	25.43	24.88									64.21	80.46	75.4	76.52																	0.73	0.9	0.8	0.94					0.03
CBE-T1.46	0.73	1.01	0.87	0.89	3.28	4.58	4.2	3.57	43.65	54.33	50.74	48.53									79.36	82.38	81.12	81.44																	0.34	0.37	0.35	0.4					0.05
CBE-T1.52	0.87	1.05	1.06	0.94	3.44	4.67	4.52	3.93	43.69	54.11	49.97	49.1									77.41	80.53	78.79	78.53																	0.35	0.46	0.38	0.49					0.02
YE1	0.06	0.08	0.09	0.15	1.54	1.31	1.9	1.79	6.35	6.54	7.31	7.75									48.21	50.43	50.98	56.26																	3.1	3.46	3.29	4.03					0.35
BE4-PpAPOBEC	0.23	0.17	0.22	0.25	0.49	0.49	0.52	0.55	2.5	2.46	2.6	2.87									56.45	57.85	57.26	59.23																	45.25	46.94	46.51	48.61					3.6
BE4-PpAPOBEC_H122A	1.67	1.63	1.65	2.01	0.63	0.51	0.67	0.71	5.63	5.39	5.75	7.06									81.69	77.75	81.15	85.39																	1.85	1.74	1.93	2.09					0.22
Site 8
Target Site Position	1				2				3				4				5				6				7				8				9				10				11				12				13
replicate	n1	n2	n3	n4	n1	n2	n3	n4	n1	n2	n3	n4	n1	n2	n3	n4	n1	n2	n3	n4	n1	n2	n3	n4	n1	n2	n3	n4	n1	n2	n3	n4	n1	n2	n3	n4	n1	n2	n3	n4	n1	n2	n3	n4	n1	n2	n3	n4	n1
BE4									81.28	75.05	75.91	76.48																	45.57	42.67	42.23	43.67	37.26	34.27	34.56	34.88													43.44
CBE-T1.14									86.49	83.1	84.34	88.58																	45.69	44.75	47.81	50.44	34.17	33	36.34	38.08													0.41
CBE-T1.46									91.41	85.53	86.73	92.88																	50.04	46.21	48.23	53.05	28.34	25.7	27.7	30.81													0.45
CBE-T1.52									91.63	84.58	87.07	93.85																	47.61	43.91	48.79	50.64	27.95	26.45	31.17	32.15													0.47
YE1									31.97	29.83	33.6	33.18																	5.2	4.79	5.88	5.76	3.49	3.13	3.79	4.12													2.01
BE4-PpAPOBEC									75.78	71.55	71.72	71.54																	19.37	20.12	20.87	21.55	10.18	11.48	11.66	12.09													62.15
BE4-PpAPOBEC_H122A									44.71	38.8	41.63	39.66																	86.93	77.95	83.62	80.86	6.52	6.15	6.95	7.15													6.67
[truncated: 31 more columns]

## Sheet: Fig 5a
C to T odds ratio
	replicate clonal samples
CABE-T3.155	0.85445	0.988898	0.860799	1.14776	0.836158	1.26504	0.71116	0.814369
CABE-T2.19	0.681435	0.828462	1.09149	0.914535	0.853924	1.1715	0.713591	1.09567
CBE-T1.14	0.865487	0.415914	0.951771	0.92595	0.820882	1.05815	0.802184	0.83813
CBET1.46	1.11576	0.747114	0.850656	0.788839	0.958432	1.1198	0.910026	0.781038
CBE-T1.52	0.753384	0.832959	0.841052	0.935448	0.92719	0.865279	0.814951	0.908409
BE4	3.64902	3.15239	2.19885	5.07383	2.4145	2.72089	9.58058	1.64713
YE1	0.700466	0.991972	0.812604	0.879271	0.854202	0.789982	0.713763	0.687126
BE4-PpAPO	1.68247	1.16128	1.5736	1.88548	1.69142	1.32451	1.65028	1.01831
BE4-PpAPO (H122A)	0.96079	0.653069	1.00839	0.921875	0.717734	1.1483	1.05053	0.870012
untreated clonal	1	0.925214	1.06298	0.686302	1.32681	1.07413	0.861809	0.940195

## Sheet: Fig 5b
A to G odds ratio
	replicate clonal samples
CABE-T3.155	1.17475	1.22009	1.16466	1.23317	1.22909	1.52723	1.1863	1.2017
CABE-T2.19	1.25108	1.13326	1.00841	1.21311	1.13911	1.29381	1.12557	0.935456
CBE-T1.14	1.05964	7.31574	0.944943	1.1699	1.40973	0.874676	1.05743	1.08939
CBET1.46	0.966632	1.17123	1.01826	1.07769	0.79787	1.24808	0.840356	0.911045
CBE-T1.52	1.21581	1.18747	1.11598	1.10431	0.770157	1.1705	1.13895	1.11075
ABE8.20	1.08429	1.20797	1.22061	1.33011	1.41915	1.0652	0.97146	1.39709
untreated clonal	1	0.889871	1.1036	1.14414	1.26972	1.63666	1.30176	0.651964

## Sheet: Fig 5c
Time min	BE4 unprogrammed, ssDNA target			ABE 8.20 unprogrammed, ssDNA target			CBE-T1.14 unprogrammed, ssDNA target
	rep1	rep2	rep3	rep1	rep2	rep3	rep1	rep2	rep3
0	0	0	0	0	0	0	0	0	0
1	0.448394	0.473895	0.461234	0.0552878	0.0415102	0.0431891	0.00645455	0.0192209	0.00895063
5	0.834097	0.893862	0.860858	0.182058	0.172068	0.149194	0.0697977	0.0686851	0.0551553
15	0.873818	0.883686	0.854019	0.357757	0.330586	0.343495	0.156748	0.175954	0.147684
30	0.866655	0.906398	0.848828	0.45207	0.449953	0.431869	0.245283	0.22262	0.202353
45	0.846607	0.878596	0.899567	0.490547	0.489556	0.481327	0.225886	0.252871	0.257367
60	0.704448	0.848085	0.893258	0.548132	0.531527	0.53199	0.22687	0.262275	0.282852

## Sheet: Fig 6a
PCSK9 Q555X site
Target C within protospacer:	C3				C4				C7
	n1	n2	n3	n4	n1	n2	n3	n4	n1	n2	n3	n4
CBE-T1.46	1.19	1.2	1.36	2.07	1.98	2.63	2.15	3.43	44.15	50.62	48.29	55.23
BE4	3.1	3.72	2.85	2.28	3.54	3.47	3.79	3.53	35.35	37.87	32.84	39.13
None	0.01	0.04	0.02		0.01	0.04	0.01		0.09	0.28	0.06
PCSK9 Exon 4 splice site
Target C within protospacer:	C6				C7				C11
	n1	n2	n3	n4	n1	n2	n3	n4	n1	n2	n3	n4
CBE-T1.46	44.34	47.03	46.46		35.01	37.62	37.55		0.23	0.21	0.22
BE4	43.39	45.65	44.28	45.84	43.53	45.8	44.14	46.7	27.26	27.43	26.97	29.16
None	0.1	0.04	0.09		0.7	0.03	0.05		0.01	0.01	0
CIITA control site
Target C within protospacer:	C5				C7				C8
	n1	n2	n3	n4	n1	n2	n3	n4	n1	n2	n3	n4
CBE-T1.46	60.08	64.32	63.25		49.53	52.77	51.3		34.56	39.17	38.21
BE4	53.55	61.01	54.41		49.95	58.51	52.46		53.33	60.63	54.85
None	0.31	0.28	0.47		0.25	0.23	0.32		0.17	0.23	0.21

[truncated: 7 more sheets: Fig 6b&c, Fig 6d, Fig 6e, Fig 6f, Extended Fig 5, Extended Fig 6, Extended Fig 7]
