# Supplementary material for: Improved cytosine base editors generated from TadA variants
Source: Nat Biotechnol. 2023 Jan 9;41(5):686–97. doi: 10.1038/s41587-022-01611-9 (PMC10188367; doi:10.1038/s41587-022-01611-9)
Supplement: Source Data Extended Data Fig. 1 — ChemDraw structures file of Extended Data Fig. 1 [file 41587_2022_1611_MOESM8_ESM.cdxml]

<?xml version="1.0" encoding="UTF-8" ?>
<!DOCTYPE CDXML SYSTEM "http://www.cambridgesoft.com/xml/cdxml.dtd" >
<CDXML
 CreationProgram="ChemDraw 20.1.0.112"
 Name="Supp-data-ED-Fig1a.cdxml"
 BoundingBox="8.07 14.04 454.23 297.47"
 WindowPosition="0 0"
 WindowSize="0 0"
 FractionalWidths="yes"
 InterpretChemically="yes"
 ShowAtomQuery="yes"
 ShowAtomStereo="no"
 ShowAtomEnhancedStereo="yes"
 ShowAtomNumber="no"
 ShowResidueID="no"
 ShowBondQuery="yes"
 ShowBondRxn="yes"
 ShowBondStereo="no"
 ShowTerminalCarbonLabels="no"
 ShowNonTerminalCarbonLabels="no"
 HideImplicitHydrogens="no"
 Magnification="1304"
 LabelFont="21"
 LabelSize="9.55"
 LabelFace="96"
 CaptionFont="21"
 CaptionSize="9.55"
 HashSpacing="2.40"
 MarginWidth="1.53"
 LineWidth="0.58"
 BoldWidth="1.92"
 BondLength="13.80"
 BondSpacing="18"
 ChainAngle="120"
 LabelJustification="Auto"
 CaptionJustification="Left"
 AminoAcidTermini="HOH"
 ShowSequenceTermini="yes"
 ShowSequenceBonds="yes"
 ShowSequenceUnlinkedBranches="no"
 ResidueWrapCount="40"
 ResidueBlockCount="10"
 ResidueZigZag="yes"
 NumberResidueBlocks="no"
 PrintMargins="36 36 36 36"
 MacPrintInfo="0003000000480048000000000301024DFFF5FFF5030D02590367052803FC0002000000480048000000000301024D000100000064000000010001010100000001270F000100010000000000000000000000000002001901900000000000400000000000000000000100000000000000000000000000000000"
 ChemPropName=""
 ChemPropFormula="Chemical Formula: "
 ChemPropExactMass="Exact Mass: "
 ChemPropMolWt="Molecular Weight: "
 ChemPropMOverZ="m/z: "
 ChemPropAnalysis="Elemental Analysis: "
 ChemPropBoilingPt="Boiling Point: "
 ChemPropMeltingPt="Melting Point: "
 ChemPropCritTemp="Critical Temp: "
 ChemPropCritPres="Critical Pres: "
 ChemPropCritVol="Critical Vol: "
 ChemPropGibbs="Gibbs Energy: "
 ChemPropLogP="Log P: "
 ChemPropMR="MR: "
 ChemPropHenry="Henry&apos;s Law: "
 ChemPropEForm="Heat of Form: "
 ChemProptPSA="tPSA: "
 ChemPropID=""
 ChemPropFragmentLabel=""
 color="0"
 bgcolor="1"
 RxnAutonumberStart="1"
 RxnAutonumberConditions="no"
 RxnAutonumberStyle="Roman"
 RxnAutonumberFormat="(#)"
><colortable>
<color r="1" g="1" b="1"/>
<color r="0" g="0" b="0"/>
<color r="1" g="0" b="0"/>
<color r="1" g="1" b="0"/>
<color r="0" g="1" b="0"/>
<color r="0" g="1" b="1"/>
<color r="0" g="0" b="1"/>
<color r="1" g="0" b="1"/>
</colortable><fonttable>
<font id="21" charset="x-mac-roman" name="Helvetica"/>
<font id="259" charset="x-mac-roman" name="Helvetica Bold"/>
</fonttable><page
 id="1704"
 BoundingBox="0 0 540 720"
 HeaderPosition="36"
 FooterPosition="36"
 PrintTrimMarks="yes"
 HeightPages="1"
 WidthPages="1"
><group
 id="609"
 BoundingBox="32.76 14.13 125.27 104.70"
 Z="448"
><fragment
 id="610"
 BoundingBox="32.76 14.13 125.27 104.70"
 Z="449"
><n
 id="611"
 p="122.55 38.25"
 Z="450"
 Element="7"
 NumHydrogens="0"
 NeedsClean="yes"
 AS="N"
><t
 p="119.10 41.68"
 BoundingBox="119.83 34.82 125.27 41.68"
 LabelJustification="Left"
><s font="21" size="9.55" face="96">N</s></t></n><n
 id="612"
 p="122.55 52.05"
 Z="451"
 AS="N"
/><n
 id="613"
 p="110.60 58.98"
 Z="452"
 Element="7"
 NumHydrogens="0"
 NeedsClean="yes"
 AS="N"
><t
 p="107.15 62.41"
 BoundingBox="107.88 55.55 113.32 62.41"
 LabelJustification="Left"
><s font="21" size="9.55" face="96">N</s></t></n><n
 id="614"
 p="98.63 52.05"
 Z="453"
 AS="N"
/><n
 id="615"
 p="98.63 38.25"
 Z="454"
 AS="N"
/><n
 id="616"
 p="110.60 31.36"
 Z="455"
 AS="N"
/><n
 id="617"
 p="85.52 56.32"
 Z="462"
 Element="7"
 NumHydrogens="0"
 NeedsClean="yes"
 AS="N"
><t
 p="82.07 59.75"
 BoundingBox="82.80 52.89 88.24 59.75"
 LabelJustification="Left"
><s font="21" size="9.55" face="96">N</s></t></n><n
 id="618"
 p="77.40 45.15"
 Z="463"
 AS="N"
/><n
 id="619"
 p="85.52 33.99"
 Z="464"
 Element="7"
 NumHydrogens="0"
 NeedsClean="yes"
 AS="N"
><t
 p="82.07 37.42"
 BoundingBox="82.80 30.56 88.24 37.42"
 LabelJustification="Left"
><s font="21" size="9.55" face="96">N</s></t></n><n
 id="620"
 p="110.60 17.56"
 Z="469"
 Element="7"
 NumHydrogens="2"
 NeedsClean="yes"
 AS="N"
><t
 p="107.15 20.99"
 BoundingBox="107.88 14.13 124.63 23.18"
 LabelJustification="Left"
 LabelAlignment="Left"
><s font="21" size="9.55" face="96">NH2</s></t></n><n
 id="621"
 p="55.26 91.86"
 Z="471"
 Geometry="Tetrahedral"
 AS="S"
 BondOrdering="645 649 651 0"
/><n
 id="622"
 p="78.47 91.86"
 Z="472"
 AS="N"
/><n
 id="623"
 p="85.52 83.77"
 Z="473"
 Geometry="Tetrahedral"
 AS="R"
 BondOrdering="657 646 647 0"
/><n
 id="624"
 p="66.84 76.85"
 Z="474"
 Element="8"
 NumHydrogens="0"
 NeedsClean="yes"
 AS="N"
><t
 p="63.13 80.37"
 BoundingBox="63.50 73.33 70.18 80.57"
 LabelJustification="Left"
><s font="21" size="9.55" face="96">O</s></t></n><n
 id="625"
 p="48.07 83.77"
 Z="475"
 Geometry="Tetrahedral"
 AS="R"
 BondOrdering="649 648 0 655"
/><n
 id="627"
 p="55.26 100.98"
 Z="481"
 Warning="An atom in this label has an invalid valence."
 Element="8"
 NumHydrogens="0"
 NeedsClean="yes"
 AS="N"
><t
 p="51.55 104.50"
 BoundingBox="51.92 97.46 58.60 104.70"
 LabelJustification="Left"
 LabelAlignment="Left"
><s font="21" size="9.55" color="0" face="96">O</s></t></n><n
 id="631"
 p="48.07 72.70"
 Z="483"
 AS="N"
/><n
 id="633"
 p="36.10 65.78"
 Z="486"
 Warning="An atom in this label has an invalid valence."
 Element="8"
 NumHydrogens="0"
 NeedsClean="yes"
 AS="N"
><t
 p="32.39 69.30"
 BoundingBox="32.76 62.26 39.44 69.50"
 LabelJustification="Left"
 LabelAlignment="Right"
><s font="21" size="9.55" color="0" face="96">O</s></t></n><b
 id="634"
 Z="456"
 B="611"
 E="612"
 BS="N"
/><b
 id="635"
 Z="457"
 B="612"
 E="613"
 Order="2"
 DoublePosition="Left"
 BS="N"
 BondCircularOrdering="0 634 636 0"
/><b
 id="636"
 Z="458"
 B="613"
 E="614"
 BS="N"
/><b
 id="637"
 Z="459"
 B="614"
 E="615"
 Order="2"
 DoublePosition="Left"
 BS="N"
 BondCircularOrdering="640 636 638 643"
/><b
 id="638"
 Z="460"
 B="615"
 E="616"
 BS="N"
/><b
 id="639"
 Z="461"
 B="611"
 E="616"
 Order="2"
 DoublePosition="Right"
 BS="N"
 BondCircularOrdering="634 0 644 638"
/><b
 id="640"
 Z="465"
 B="614"
 E="617"
 BS="N"
/><b
 id="641"
 Z="466"
 B="617"
 E="618"
 BS="N"
/><b
 id="642"
 Z="467"
 B="618"
 E="619"
 Order="2"
 BS="N"
 BondCircularOrdering="0 641 643 0"
/><b
 id="643"
 Z="468"
 B="615"
 E="619"
 BS="N"
/><b
 id="644"
 Z="470"
 B="616"
 E="620"
 BS="N"
/><b
 id="645"
 Z="476"
 B="621"
 E="622"
 Display="Bold"
 BS="N"
/><b
 id="646"
 Z="477"
 B="622"
 E="623"
 Display="WedgeEnd"
 BS="N"
/><b
 id="647"
 Z="478"
 B="623"
 E="624"
 BS="N"
/><b
 id="648"
 Z="479"
 B="624"
 E="625"
 BS="N"
/><b
 id="649"
 Z="480"
 Warning="This stereobond connects two stereocenters."
 B="621"
 E="625"
 Display="WedgeEnd"
 BS="N"
/><b
 id="651"
 Z="482"
 B="621"
 E="627"
 BS="N"
/><b
 id="655"
 Z="484"
 B="625"
 E="631"
 BS="N"
/><b
 id="657"
 Z="485"
 B="617"
 E="623"
 BS="N"
/><b
 id="658"
 Z="487"
 B="631"
 E="633"
 BS="N"
/></fragment></group><group
 id="661"
 BoundingBox="31.36 188.02 123.87 278.60"
 Z="488"
><fragment
 id="662"
 BoundingBox="31.36 188.02 123.87 278.60"
 Z="489"
><n
 id="663"
 p="121.15 212.15"
 Z="490"
 Element="7"
 NumHydrogens="0"
 NeedsClean="yes"
 AS="N"
><t
 p="117.70 215.58"
 BoundingBox="118.43 208.72 123.87 215.58"
 LabelJustification="Left"
><s font="21" size="9.55" face="96">N</s></t></n><n
 id="664"
 p="121.15 225.95"
 Z="491"
 AS="N"
/><n
 id="665"
 p="109.21 232.87"
 Z="492"
 Element="7"
 NumHydrogens="0"
 NeedsClean="yes"
 AS="N"
><t
 p="105.76 236.30"
 BoundingBox="106.49 229.44 111.93 236.30"
 LabelJustification="Left"
><s font="21" size="9.55" face="96">N</s></t></n><n
 id="666"
 p="97.24 225.95"
 Z="493"
 AS="N"
/><n
 id="667"
 p="97.24 212.15"
 Z="494"
 AS="N"
/><n
 id="668"
 p="109.21 205.25"
 Z="495"
 AS="N"
/><n
 id="669"
 p="84.12 230.21"
 Z="502"
 Element="7"
 NumHydrogens="0"
 NeedsClean="yes"
 AS="N"
><t
 p="80.67 233.64"
 BoundingBox="81.40 226.78 86.84 233.64"
 LabelJustification="Left"
><s font="21" size="9.55" face="96">N</s></t></n><n
 id="670"
 p="76 219.05"
 Z="503"
 Element="7"
 NumHydrogens="0"
 NeedsClean="yes"
 AS="N"
><t
 p="72.55 222.48"
 BoundingBox="73.28 215.62 78.72 222.48"
 LabelJustification="Left"
 LabelAlignment="Right"
><s font="21" size="9.55" color="0" face="96">N</s></t></n><n
 id="671"
 p="84.12 207.88"
 Z="504"
 Element="7"
 NumHydrogens="0"
 NeedsClean="yes"
 AS="N"
><t
 p="80.67 211.31"
 BoundingBox="81.40 204.45 86.84 211.31"
 LabelJustification="Left"
><s font="21" size="9.55" face="96">N</s></t></n><n
 id="672"
 p="109.21 191.45"
 Z="509"
 Element="1"
 NumHydrogens="0"
 NeedsClean="yes"
 AS="N"
><t
 p="105.76 194.88"
 BoundingBox="106.51 188.02 111.95 194.88"
 LabelJustification="Left"
 LabelAlignment="Left"
><s font="21" size="9.55" color="0" face="96">H</s></t></n><n
 id="673"
 p="53.87 265.76"
 Z="511"
 Geometry="Tetrahedral"
 AS="S"
 BondOrdering="697 701 703 0"
/><n
 id="674"
 p="77.08 265.76"
 Z="512"
 AS="N"
/><n
 id="675"
 p="84.12 257.66"
 Z="513"
 Geometry="Tetrahedral"
 AS="R"
 BondOrdering="709 698 699 0"
/><n
 id="676"
 p="65.45 250.74"
 Z="514"
 Element="8"
 NumHydrogens="0"
 NeedsClean="yes"
 AS="N"
><t
 p="61.74 254.26"
 BoundingBox="62.11 247.22 68.79 254.46"
 LabelJustification="Left"
><s font="21" size="9.55" face="96">O</s></t></n><n
 id="677"
 p="46.68 257.66"
 Z="515"
 Geometry="Tetrahedral"
 AS="R"
 BondOrdering="701 700 0 707"
/><n
 id="679"
 p="53.87 274.88"
 Z="521"
 Warning="An atom in this label has an invalid valence."
 Element="8"
 NumHydrogens="0"
 NeedsClean="yes"
 AS="N"
><t
 p="50.16 278.40"
 BoundingBox="50.53 271.36 57.21 278.60"
 LabelJustification="Left"
 LabelAlignment="Left"
><s font="21" size="9.55" color="0" face="96">O</s></t></n><n
 id="683"
 p="46.68 246.60"
 Z="523"
 AS="N"
/><n
 id="685"
 p="34.70 239.67"
 Z="526"
 Warning="An atom in this label has an invalid valence."
 Element="8"
 NumHydrogens="0"
 NeedsClean="yes"
 AS="N"
><t
 p="30.99 243.19"
 BoundingBox="31.36 236.15 38.04 243.39"
 LabelJustification="Left"
 LabelAlignment="Right"
><s font="21" size="9.55" color="0" face="96">O</s></t></n><b
 id="686"
 Z="496"
 B="663"
 E="664"
 BS="N"
/><b
 id="687"
 Z="497"
 B="664"
 E="665"
 Order="2"
 DoublePosition="Left"
 BS="N"
 BondCircularOrdering="0 686 688 0"
/><b
 id="688"
 Z="498"
 B="665"
 E="666"
 BS="N"
/><b
 id="689"
 Z="499"
 B="666"
 E="667"
 Order="2"
 DoublePosition="Left"
 BS="N"
 BondCircularOrdering="692 688 690 695"
/><b
 id="690"
 Z="500"
 B="667"
 E="668"
 BS="N"
/><b
 id="691"
 Z="501"
 B="663"
 E="668"
 Order="2"
 DoublePosition="Right"
 BS="N"
 BondCircularOrdering="686 0 696 690"
/><b
 id="692"
 Z="505"
 B="666"
 E="669"
 BS="N"
/><b
 id="693"
 Z="506"
 B="669"
 E="670"
 BS="N"
/><b
 id="694"
 Z="507"
 B="670"
 E="671"
 Order="2"
 BS="N"
 BondCircularOrdering="0 693 695 0"
/><b
 id="695"
 Z="508"
 B="667"
 E="671"
 BS="N"
/><b
 id="696"
 Z="510"
 B="668"
 E="672"
 BS="N"
/><b
 id="697"
 Z="516"
 B="673"
 E="674"
 Display="Bold"
 BS="N"
/><b
 id="698"
 Z="517"
 B="674"
 E="675"
 Display="WedgeEnd"
 BS="N"
/><b
 id="699"
 Z="518"
 B="675"
 E="676"
 BS="N"
/><b
 id="700"
 Z="519"
 B="676"
 E="677"
 BS="N"
/><b
 id="701"
 Z="520"
 Warning="This stereobond connects two stereocenters."
 B="673"
 E="677"
 Display="WedgeEnd"
 BS="N"
/><b
 id="703"
 Z="522"
 B="673"
 E="679"
 BS="N"
/><b
 id="707"
 Z="524"
 B="677"
 E="683"
 BS="N"
/><b
 id="709"
 Z="525"
 B="669"
 E="675"
 BS="N"
/><b
 id="710"
 Z="527"
 B="683"
 E="685"
 BS="N"
/></fragment></group><group
 id="719"
 BoundingBox="191.90 15.89 291.33 104.70"
 Z="531"
><fragment
 id="720"
 BoundingBox="191.90 15.89 291.33 104.70"
 Z="532"
><n
 id="721"
 p="281.69 38.25"
 Z="533"
 Element="7"
 NumHydrogens="1"
 NeedsClean="yes"
 AS="N"
><t
 p="278.24 41.68"
 BoundingBox="278.97 34.82 291.33 41.68"
 LabelJustification="Left"
 LabelAlignment="Left"
><s font="21" size="9.55" face="96">NH</s></t></n><n
 id="722"
 p="281.69 52.05"
 Z="534"
 AS="N"
/><n
 id="723"
 p="269.75 58.98"
 Z="535"
 Element="7"
 NumHydrogens="0"
 NeedsClean="yes"
 AS="N"
><t
 p="266.30 62.41"
 BoundingBox="267.03 55.55 272.47 62.41"
 LabelJustification="Left"
><s font="21" size="9.55" face="96">N</s></t></n><n
 id="724"
 p="257.78 52.05"
 Z="536"
 AS="N"
/><n
 id="725"
 p="257.78 38.25"
 Z="537"
 AS="N"
/><n
 id="726"
 p="269.75 31.36"
 Z="538"
 AS="u"
/><n
 id="727"
 p="244.66 56.32"
 Z="545"
 Element="7"
 NumHydrogens="0"
 NeedsClean="yes"
 AS="N"
><t
 p="241.21 59.75"
 BoundingBox="241.94 52.89 247.38 59.75"
 LabelJustification="Left"
><s font="21" size="9.55" face="96">N</s></t></n><n
 id="728"
 p="236.54 45.15"
 Z="546"
 AS="N"
/><n
 id="729"
 p="244.66 33.99"
 Z="547"
 Element="7"
 NumHydrogens="0"
 NeedsClean="yes"
 AS="N"
><t
 p="241.21 37.42"
 BoundingBox="241.94 30.56 247.38 37.42"
 LabelJustification="Left"
><s font="21" size="9.55" face="96">N</s></t></n><n
 id="730"
 p="276.65 19.41"
 Z="552"
 Element="7"
 NumHydrogens="2"
 NeedsClean="yes"
 AS="N"
><t
 p="273.20 22.84"
 BoundingBox="273.93 15.98 290.68 25.03"
 LabelJustification="Left"
 LabelAlignment="Left"
><s font="21" size="9.55" face="96">NH2</s></t></n><n
 id="731"
 p="214.41 91.86"
 Z="554"
 Geometry="Tetrahedral"
 AS="S"
 BondOrdering="750 754 755 0"
/><n
 id="732"
 p="237.62 91.86"
 Z="555"
 AS="N"
/><n
 id="733"
 p="244.66 83.77"
 Z="556"
 Geometry="Tetrahedral"
 AS="R"
 BondOrdering="757 751 752 0"
/><n
 id="734"
 p="225.99 76.85"
 Z="557"
 Element="8"
 NumHydrogens="0"
 NeedsClean="yes"
 AS="N"
><t
 p="222.28 80.37"
 BoundingBox="222.65 73.33 229.33 80.57"
 LabelJustification="Left"
><s font="21" size="9.55" face="96">O</s></t></n><n
 id="735"
 p="207.21 83.77"
 Z="558"
 Geometry="Tetrahedral"
 AS="R"
 BondOrdering="754 753 0 756"
/><n
 id="736"
 p="214.41 100.98"
 Z="564"
 Warning="An atom in this label has an invalid valence."
 Element="8"
 NumHydrogens="0"
 NeedsClean="yes"
 AS="N"
><t
 p="210.70 104.50"
 BoundingBox="211.07 97.46 217.75 104.70"
 LabelJustification="Left"
 LabelAlignment="Left"
><s font="21" size="9.55" color="0" face="96">O</s></t></n><n
 id="737"
 p="207.21 72.70"
 Z="566"
 AS="N"
/><n
 id="738"
 p="195.24 65.78"
 Z="569"
 Warning="An atom in this label has an invalid valence."
 Element="8"
 NumHydrogens="0"
 NeedsClean="yes"
 AS="N"
><t
 p="191.53 69.30"
 BoundingBox="191.90 62.26 198.58 69.50"
 LabelJustification="Left"
 LabelAlignment="Right"
><s font="21" size="9.55" color="0" face="96">O</s></t></n><n
 id="781"
 p="262.85 19.41"
 Z="582"
 Element="8"
 NumHydrogens="1"
 NeedsClean="yes"
 AS="N"
><t
 p="266.56 22.93"
 BoundingBox="252.99 15.89 266.19 23.13"
 LabelJustification="Right"
 Justification="Right"
 LabelAlignment="Right"
><s font="21" size="9.55" color="0" face="96">OH</s></t></n><b
 id="739"
 Z="539"
 B="721"
 E="722"
 BS="N"
/><b
 id="740"
 Z="540"
 B="722"
 E="723"
 Order="2"
 DoublePosition="Left"
 BS="N"
 BondCircularOrdering="0 739 741 0"
/><b
 id="741"
 Z="541"
 B="723"
 E="724"
 BS="N"
/><b
 id="742"
 Z="542"
 B="724"
 E="725"
 Order="2"
 DoublePosition="Left"
 BS="N"
 BondCircularOrdering="745 741 743 748"
/><b
 id="743"
 Z="543"
 B="725"
 E="726"
 BS="N"
/><b
 id="744"
 Z="544"
 B="721"
 E="726"
 BS="N"
/><b
 id="745"
 Z="548"
 B="724"
 E="727"
 BS="N"
/><b
 id="746"
 Z="549"
 B="727"
 E="728"
 BS="N"
/><b
 id="747"
 Z="550"
 B="728"
 E="729"
 Order="2"
 BS="N"
 BondCircularOrdering="0 746 748 0"
/><b
 id="748"
 Z="551"
 B="725"
 E="729"
 BS="N"
/><b
 id="749"
 Z="553"
 B="726"
 E="730"
 BS="N"
/><b
 id="750"
 Z="559"
 B="731"
 E="732"
 Display="Bold"
 BS="N"
/><b
 id="751"
 Z="560"
 B="732"
 E="733"
 Display="WedgeEnd"
 BS="N"
/><b
 id="752"
 Z="561"
 B="733"
 E="734"
 BS="N"
/><b
 id="753"
 Z="562"
 B="734"
 E="735"
 BS="N"
/><b
 id="754"
 Z="563"
 Warning="This stereobond connects two stereocenters."
 B="731"
 E="735"
 Display="WedgeEnd"
 BS="N"
/><b
 id="755"
 Z="565"
 B="731"
 E="736"
 BS="N"
/><b
 id="756"
 Z="567"
 B="735"
 E="737"
 BS="N"
/><b
 id="757"
 Z="568"
 B="727"
 E="733"
 BS="N"
/><b
 id="758"
 Z="570"
 B="737"
 E="738"
 BS="N"
/><b
 id="782"
 Z="583"
 B="726"
 E="781"
 BS="N"
/></fragment></group><group
 id="788"
 BoundingBox="354.80 14.04 454.23 104.70"
 Z="586"
><fragment
 id="789"
 BoundingBox="354.80 14.04 454.23 104.70"
 Z="587"
><n
 id="790"
 p="444.59 38.25"
 Z="588"
 Element="7"
 NumHydrogens="1"
 NeedsClean="yes"
 AS="N"
><t
 p="441.14 41.68"
 BoundingBox="441.87 34.82 454.23 41.68"
 LabelJustification="Left"
 LabelAlignment="Left"
><s font="21" size="9.55" face="96">NH</s></t></n><n
 id="791"
 p="444.59 52.05"
 Z="589"
 AS="N"
/><n
 id="792"
 p="432.65 58.98"
 Z="590"
 Element="7"
 NumHydrogens="0"
 NeedsClean="yes"
 AS="N"
><t
 p="429.20 62.41"
 BoundingBox="429.93 55.55 435.37 62.41"
 LabelJustification="Left"
><s font="21" size="9.55" face="96">N</s></t></n><n
 id="793"
 p="420.67 52.05"
 Z="591"
 AS="N"
/><n
 id="794"
 p="420.67 38.25"
 Z="592"
 AS="N"
/><n
 id="795"
 p="432.65 31.36"
 Z="593"
 AS="N"
/><n
 id="796"
 p="407.56 56.32"
 Z="600"
 Element="7"
 NumHydrogens="0"
 NeedsClean="yes"
 AS="N"
><t
 p="404.11 59.75"
 BoundingBox="404.84 52.89 410.28 59.75"
 LabelJustification="Left"
><s font="21" size="9.55" face="96">N</s></t></n><n
 id="797"
 p="399.44 45.15"
 Z="601"
 AS="N"
/><n
 id="798"
 p="407.56 33.99"
 Z="602"
 Element="7"
 NumHydrogens="0"
 NeedsClean="yes"
 AS="N"
><t
 p="404.11 37.42"
 BoundingBox="404.84 30.56 410.28 37.42"
 LabelJustification="Left"
><s font="21" size="9.55" face="96">N</s></t></n><n
 id="800"
 p="377.31 91.86"
 Z="607"
 Geometry="Tetrahedral"
 AS="S"
 BondOrdering="820 824 825 0"
/><n
 id="801"
 p="400.51 91.86"
 Z="608"
 AS="N"
/><n
 id="802"
 p="407.56 83.77"
 Z="609"
 Geometry="Tetrahedral"
 AS="R"
 BondOrdering="827 821 822 0"
/><n
 id="803"
 p="388.89 76.85"
 Z="610"
 Element="8"
 NumHydrogens="0"
 NeedsClean="yes"
 AS="N"
><t
 p="385.18 80.37"
 BoundingBox="385.55 73.33 392.23 80.57"
 LabelJustification="Left"
><s font="21" size="9.55" face="96">O</s></t></n><n
 id="804"
 p="370.11 83.77"
 Z="611"
 Geometry="Tetrahedral"
 AS="R"
 BondOrdering="824 823 0 826"
/><n
 id="805"
 p="377.31 100.98"
 Z="617"
 Warning="An atom in this label has an invalid valence."
 Element="8"
 NumHydrogens="0"
 NeedsClean="yes"
 AS="N"
><t
 p="373.60 104.50"
 BoundingBox="373.97 97.46 380.65 104.70"
 LabelJustification="Left"
 LabelAlignment="Left"
><s font="21" size="9.55" color="0" face="96">O</s></t></n><n
 id="806"
 p="370.11 72.70"
 Z="619"
 AS="N"
/><n
 id="807"
 p="358.14 65.78"
 Z="622"
 Warning="An atom in this label has an invalid valence."
 Element="8"
 NumHydrogens="0"
 NeedsClean="yes"
 AS="N"
><t
 p="354.43 69.30"
 BoundingBox="354.80 62.26 361.48 69.50"
 LabelJustification="Left"
 LabelAlignment="Right"
><s font="21" size="9.55" color="0" face="96">O</s></t></n><n
 id="833"
 p="432.65 17.56"
 Z="627"
 Element="8"
 NumHydrogens="0"
 NeedsClean="yes"
 AS="N"
><t
 p="428.94 21.08"
 BoundingBox="429.31 14.04 435.99 21.28"
 LabelJustification="Left"
><s font="21" size="9.55" color="0" face="96">O</s></t></n><b
 id="809"
 Z="594"
 B="790"
 E="791"
 BS="N"
/><b
 id="810"
 Z="595"
 B="791"
 E="792"
 Order="2"
 DoublePosition="Left"
 BS="N"
 BondCircularOrdering="0 809 811 0"
/><b
 id="811"
 Z="596"
 B="792"
 E="793"
 BS="N"
/><b
 id="812"
 Z="597"
 B="793"
 E="794"
 Order="2"
 DoublePosition="Left"
 BS="N"
 BondCircularOrdering="815 811 813 818"
/><b
 id="813"
 Z="598"
 B="794"
 E="795"
 BS="N"
/><b
 id="814"
 Z="599"
 B="790"
 E="795"
 BS="N"
/><b
 id="815"
 Z="603"
 B="793"
 E="796"
 BS="N"
/><b
 id="816"
 Z="604"
 B="796"
 E="797"
 BS="N"
/><b
 id="817"
 Z="605"
 B="797"
 E="798"
 Order="2"
 BS="N"
 BondCircularOrdering="0 816 818 0"
/><b
 id="818"
 Z="606"
 B="794"
 E="798"
 BS="N"
/><b
 id="820"
 Z="612"
 B="800"
 E="801"
 Display="Bold"
 BS="N"
/><b
 id="821"
 Z="613"
 B="801"
 E="802"
 Display="WedgeEnd"
 BS="N"
/><b
 id="822"
 Z="614"
 B="802"
 E="803"
 BS="N"
/><b
 id="823"
 Z="615"
 B="803"
 E="804"
 BS="N"
/><b
 id="824"
 Z="616"
 Warning="This stereobond connects two stereocenters."
 B="800"
 E="804"
 Display="WedgeEnd"
 BS="N"
/><b
 id="825"
 Z="618"
 B="800"
 E="805"
 BS="N"
/><b
 id="826"
 Z="620"
 B="804"
 E="806"
 BS="N"
/><b
 id="827"
 Z="621"
 B="796"
 E="802"
 BS="N"
/><b
 id="828"
 Z="623"
 B="806"
 E="807"
 BS="N"
/><b
 id="834"
 Z="628"
 B="795"
 E="833"
 Order="2"
 BS="N"
/></fragment></group><group
 id="890"
 BoundingBox="195.66 189.78 295.08 278.60"
 Z="632"
><fragment
 id="891"
 BoundingBox="195.66 189.78 295.08 278.60"
 Z="633"
><n
 id="892"
 p="285.44 212.15"
 Z="634"
 Element="7"
 NumHydrogens="1"
 NeedsClean="yes"
 AS="N"
><t
 p="281.99 215.58"
 BoundingBox="282.72 208.72 295.08 215.58"
 LabelJustification="Left"
 LabelAlignment="Left"
><s font="21" size="9.55" face="96">NH</s></t></n><n
 id="893"
 p="285.44 225.95"
 Z="635"
 AS="N"
/><n
 id="894"
 p="273.50 232.87"
 Z="636"
 Element="7"
 NumHydrogens="0"
 NeedsClean="yes"
 AS="N"
><t
 p="270.05 236.30"
 BoundingBox="270.78 229.44 276.22 236.30"
 LabelJustification="Left"
><s font="21" size="9.55" face="96">N</s></t></n><n
 id="895"
 p="261.53 225.95"
 Z="637"
 AS="N"
/><n
 id="896"
 p="261.53 212.15"
 Z="638"
 AS="N"
/><n
 id="897"
 p="273.50 205.25"
 Z="639"
 AS="u"
/><n
 id="898"
 p="248.41 230.21"
 Z="646"
 Element="7"
 NumHydrogens="0"
 NeedsClean="yes"
 AS="N"
><t
 p="244.96 233.64"
 BoundingBox="245.69 226.78 251.13 233.64"
 LabelJustification="Left"
><s font="21" size="9.55" face="96">N</s></t></n><n
 id="899"
 p="240.29 219.05"
 Z="647"
 Element="7"
 NumHydrogens="0"
 NeedsClean="yes"
 AS="N"
><t
 p="236.84 222.48"
 BoundingBox="237.57 215.62 243.01 222.48"
 LabelJustification="Left"
 LabelAlignment="Right"
><s font="21" size="9.55" color="0" face="96">N</s></t></n><n
 id="900"
 p="248.41 207.88"
 Z="648"
 Element="7"
 NumHydrogens="0"
 NeedsClean="yes"
 AS="N"
><t
 p="244.96 211.31"
 BoundingBox="245.69 204.45 251.13 211.31"
 LabelJustification="Left"
><s font="21" size="9.55" face="96">N</s></t></n><n
 id="901"
 p="280.40 193.30"
 Z="653"
 Element="1"
 NumHydrogens="0"
 NeedsClean="yes"
 AS="N"
><t
 p="276.95 196.73"
 BoundingBox="277.70 189.87 283.14 196.73"
 LabelJustification="Left"
 LabelAlignment="Left"
><s font="21" size="9.55" color="0" face="96">H</s></t></n><n
 id="902"
 p="218.16 265.76"
 Z="655"
 Geometry="Tetrahedral"
 AS="S"
 BondOrdering="921 925 926 0"
/><n
 id="903"
 p="241.37 265.76"
 Z="656"
 AS="N"
/><n
 id="904"
 p="248.41 257.66"
 Z="657"
 Geometry="Tetrahedral"
 AS="R"
 BondOrdering="928 922 923 0"
/><n
 id="905"
 p="229.74 250.74"
 Z="658"
 Element="8"
 NumHydrogens="0"
 NeedsClean="yes"
 AS="N"
><t
 p="226.03 254.26"
 BoundingBox="226.40 247.22 233.08 254.46"
 LabelJustification="Left"
><s font="21" size="9.55" face="96">O</s></t></n><n
 id="906"
 p="210.97 257.66"
 Z="659"
 Geometry="Tetrahedral"
 AS="R"
 BondOrdering="925 924 0 927"
/><n
 id="907"
 p="218.16 274.88"
 Z="665"
 Warning="An atom in this label has an invalid valence."
 Element="8"
 NumHydrogens="0"
 NeedsClean="yes"
 AS="N"
><t
 p="214.45 278.40"
 BoundingBox="214.82 271.36 221.50 278.60"
 LabelJustification="Left"
 LabelAlignment="Left"
><s font="21" size="9.55" color="0" face="96">O</s></t></n><n
 id="908"
 p="210.97 246.60"
 Z="667"
 AS="N"
/><n
 id="909"
 p="199 239.67"
 Z="670"
 Warning="An atom in this label has an invalid valence."
 Element="8"
 NumHydrogens="0"
 NeedsClean="yes"
 AS="N"
><t
 p="195.29 243.19"
 BoundingBox="195.66 236.15 202.34 243.39"
 LabelJustification="Left"
 LabelAlignment="Right"
><s font="21" size="9.55" color="0" face="96">O</s></t></n><n
 id="935"
 p="266.60 193.30"
 Z="675"
 Element="8"
 NumHydrogens="1"
 NeedsClean="yes"
 AS="N"
><t
 p="270.31 196.82"
 BoundingBox="256.74 189.78 269.94 197.02"
 LabelJustification="Right"
 Justification="Right"
 LabelAlignment="Right"
><s font="21" size="9.55" color="0" face="96">OH</s></t></n><b
 id="910"
 Z="640"
 B="892"
 E="893"
 BS="N"
/><b
 id="911"
 Z="641"
 B="893"
 E="894"
 Order="2"
 DoublePosition="Left"
 BS="N"
 BondCircularOrdering="0 910 912 0"
/><b
 id="912"
 Z="642"
 B="894"
 E="895"
 BS="N"
/><b
 id="913"
 Z="643"
 B="895"
 E="896"
 Order="2"
 DoublePosition="Left"
 BS="N"
 BondCircularOrdering="916 912 914 919"
/><b
 id="914"
 Z="644"
 B="896"
 E="897"
 BS="N"
/><b
 id="915"
 Z="645"
 B="892"
 E="897"
 BS="N"
/><b
 id="916"
 Z="649"
 B="895"
 E="898"
 BS="N"
/><b
 id="917"
 Z="650"
 B="898"
 E="899"
 BS="N"
/><b
 id="918"
 Z="651"
 B="899"
 E="900"
 Order="2"
 BS="N"
 BondCircularOrdering="0 917 919 0"
/><b
 id="919"
 Z="652"
 B="896"
 E="900"
 BS="N"
/><b
 id="920"
 Z="654"
 B="897"
 E="901"
 BS="N"
/><b
 id="921"
 Z="660"
 B="902"
 E="903"
 Display="Bold"
 BS="N"
/><b
 id="922"
 Z="661"
 B="903"
 E="904"
 Display="WedgeEnd"
 BS="N"
/><b
 id="923"
 Z="662"
 B="904"
 E="905"
 BS="N"
/><b
 id="924"
 Z="663"
 B="905"
 E="906"
 BS="N"
/><b
 id="925"
 Z="664"
 Warning="This stereobond connects two stereocenters."
 B="902"
 E="906"
 Display="WedgeEnd"
 BS="N"
/><b
 id="926"
 Z="666"
 B="902"
 E="907"
 BS="N"
/><b
 id="927"
 Z="668"
 B="906"
 E="908"
 BS="N"
/><b
 id="928"
 Z="669"
 B="898"
 E="904"
 BS="N"
/><b
 id="929"
 Z="671"
 B="908"
 E="909"
 BS="N"
/><b
 id="936"
 Z="676"
 B="897"
 E="935"
 BS="N"
/></fragment></group><fragment
 id="768"
 BoundingBox="131.83 93.97 149.01 103.20"
 Z="574"
><n
 id="767"
 p="134.53 97.58"
 Z="573"
 Element="8"
 NumHydrogens="2"
 NeedsClean="yes"
 AS="N"
><t
 p="131.08 101.01"
 BoundingBox="131.83 93.97 149.01 103.20"
 LabelJustification="Left"
 LabelLineHeight="auto"
 LineHeight="auto"
 LabelAlignment="Left"
><s font="21" size="9.55" color="0">H</s><s font="21" size="9.55" color="0" face="32">2</s><s font="21" size="9.55" color="0">O</s></t></n></fragment><fragment
 id="771"
 BoundingBox="134.02 68.48 160.45 75.56"
 Z="576"
><n
 id="770"
 p="136.43 71.96"
 Z="575"
 Warning="ChemDraw can’t interpret this label."
 NodeType="Unspecified"
 NeedsClean="yes"
 AS="N"
><t
 p="133.87 75.40"
 BoundingBox="134.02 68.48 160.45 75.56"
 LabelJustification="Left"
 LabelLineHeight="auto"
 LineHeight="auto"
 LabelAlignment="Left"
><s font="259" size="9.55" color="0" face="1">TadA*</s></t></n></fragment><fragment
 id="786"
 BoundingBox="298.08 96.89 314.82 106.08"
 Z="585"
><n
 id="787"
 p="300.80 100.32"
 Z="584"
 Element="7"
 NumHydrogens="3"
 NeedsClean="yes"
 AS="N"
><t
 p="297.35 103.75"
 BoundingBox="298.08 96.89 314.82 106.08"
 LabelJustification="Left"
 LabelLineHeight="auto"
 LineHeight="auto"
 LabelAlignment="Left"
><s font="21" size="9.55" color="0">NH</s><s font="21" size="9.55" color="0" face="32">3</s></t></n></fragment><fragment
 id="940"
 BoundingBox="131.83 267.76 149.01 276.99"
 Z="679"
><n
 id="941"
 p="134.53 271.37"
 Z="678"
 Element="8"
 NumHydrogens="2"
 NeedsClean="yes"
 AS="N"
><t
 p="131.08 274.80"
 BoundingBox="131.83 267.76 149.01 276.99"
 LabelJustification="Left"
 LabelLineHeight="auto"
 LineHeight="auto"
 LabelAlignment="Left"
><s font="21" size="9.55" color="0">H</s><s font="21" size="9.55" color="0" face="32">2</s><s font="21" size="9.55" color="0">O</s></t></n></fragment><fragment
 id="942"
 BoundingBox="134.02 242.27 160.45 249.35"
 Z="681"
><n
 id="943"
 p="136.43 245.75"
 Z="680"
 Warning="ChemDraw can’t interpret this label."
 NodeType="Unspecified"
 NeedsClean="yes"
 AS="N"
><t
 p="133.87 249.19"
 BoundingBox="134.02 242.27 160.45 249.35"
 LabelJustification="Left"
 LabelLineHeight="auto"
 LineHeight="auto"
 LabelAlignment="Left"
><s font="259" size="9.55" color="0" face="1">TadA*</s></t></n></fragment><t
 id="711"
 p="26.87 122.86"
 BoundingBox="27.17 115.99 107.91 124.91"
 Z="528"
 Warning="Chemical Interpretation is not possible for this label"
 LineHeight="auto"
><s font="21" size="9.55" color="0">2&apos;-Deoxyadenosine</s></t><t
 id="712"
 p="10.51 295.36"
 BoundingBox="10.81 288.49 119.15 297.41"
 Z="529"
 Warning="Chemical Interpretation is not possible for this label"
 LineHeight="auto"
><s font="21" size="9.55" color="0">2&apos;-Deoxy-8-azanebularine</s></t><t
 id="759"
 p="193.04 122.86"
 BoundingBox="193.19 116.01 257.56 123.05"
 Z="571"
 Warning="Chemical Interpretation is not possible for this label"
 LineHeight="auto"
><s font="21" size="9.55" color="0">Transition state</s></t><t
 id="773"
 p="8.40 69.12"
 BoundingBox="9.17 62.27 31.30 69.12"
 Z="577"
 Warning="Chemical Interpretation is not possible for this label"
 LineHeight="auto"
><s font="21" size="9.55" color="0">DNA-</s></t><t
 id="774"
 p="27.94 104.02"
 BoundingBox="28.71 97.17 50.84 104.02"
 Z="578"
 Warning="Chemical Interpretation is not possible for this label"
 LineHeight="auto"
><s font="21" size="9.55" color="0">DNA-</s></t><t
 id="777"
 p="167.54 69.12"
 BoundingBox="168.31 62.27 190.44 69.12"
 Z="579"
 Warning="Chemical Interpretation is not possible for this label"
 LineHeight="auto"
><s font="21" size="9.55" color="0">DNA-</s></t><t
 id="778"
 p="186.39 104.02"
 BoundingBox="187.16 97.17 209.29 104.02"
 Z="580"
 Warning="Chemical Interpretation is not possible for this label"
 LineHeight="auto"
><s font="21" size="9.55" color="0">DNA-</s></t><t
 id="830"
 p="356.99 122.86"
 BoundingBox="357.29 116.01 424.22 124.91"
 Z="624"
 Warning="Chemical Interpretation is not possible for this label"
 LineHeight="auto"
><s font="21" size="9.55" color="0">2&apos;-Deoxyinosine</s></t><t
 id="831"
 p="330.44 69.12"
 BoundingBox="331.21 62.27 353.34 69.12"
 Z="625"
 Warning="Chemical Interpretation is not possible for this label"
 LineHeight="auto"
><s font="21" size="9.55" color="0">DNA-</s></t><t
 id="832"
 p="349.29 104.02"
 BoundingBox="350.06 97.17 372.19 104.02"
 Z="626"
 Warning="Chemical Interpretation is not possible for this label"
 LineHeight="auto"
><s font="21" size="9.55" color="0">DNA-</s></t><t
 id="835"
 p="7.30 243.58"
 BoundingBox="8.07 236.73 30.20 243.58"
 Z="629"
 Warning="Chemical Interpretation is not possible for this label"
 LineHeight="auto"
><s font="21" size="9.55" color="0">DNA-</s></t><t
 id="836"
 p="26.15 278.48"
 BoundingBox="26.92 271.63 49.05 278.48"
 Z="630"
 Warning="Chemical Interpretation is not possible for this label"
 LineHeight="auto"
><s font="21" size="9.55" color="0">DNA-</s></t><t
 id="930"
 p="183.86 295.36"
 BoundingBox="184.01 288.51 280.01 297.47"
 Z="672"
 Warning="Chemical Interpretation is not possible for this label"
 LineHeight="auto"
><s font="21" size="9.55" color="0">Transition-state analog</s></t><t
 id="931"
 p="171.59 243.58"
 BoundingBox="172.36 236.73 194.49 243.58"
 Z="673"
 Warning="Chemical Interpretation is not possible for this label"
 LineHeight="auto"
><s font="21" size="9.55" color="0">DNA-</s></t><t
 id="932"
 p="190.44 278.48"
 BoundingBox="191.21 271.63 213.34 278.48"
 Z="674"
 Warning="Chemical Interpretation is not possible for this label"
 LineHeight="auto"
><s font="21" size="9.55" color="0">DNA-</s></t><graphic
 id="1608"
 SupersededBy="1705"
 BoundingBox="164.05 83.08 131.94 83.08"
 Z="530"
 GraphicType="Line"
 ArrowType="FullHead"
 HeadSize="1500"
/><graphic
 id="1609"
 SupersededBy="1706"
 BoundingBox="323.20 83.08 291.09 83.08"
 Z="572"
 GraphicType="Line"
 ArrowType="FullHead"
 HeadSize="1500"
/><graphic
 id="1610"
 SupersededBy="1707"
 BoundingBox="147.33 83.06 145.42 88.67"
 Z="581"
 GraphicType="Arc"
 ArrowType="FullHead"
 HeadSize="1000"
 AngularSize="-120"
/><graphic
 id="1611"
 SupersededBy="1708"
 BoundingBox="305.49 94.28 302.73 89.03"
 Z="631"
 GraphicType="Arc"
 ArrowType="FullHead"
 HeadSize="1000"
 AngularSize="-120"
/><graphic
 id="1612"
 SupersededBy="1709"
 BoundingBox="164.05 256.87 131.94 256.87"
 Z="677"
 GraphicType="Line"
 ArrowType="FullHead"
 HeadSize="1500"
/><graphic
 id="1613"
 SupersededBy="1710"
 BoundingBox="147.33 256.84 145.42 262.46"
 Z="682"
 GraphicType="Arc"
 ArrowType="FullHead"
 HeadSize="1000"
 AngularSize="-120"
/><graphic
 id="1614"
 SupersededBy="1711"
 BoundingBox="323.29 257.22 291.12 257.22"
 Z="683"
 GraphicType="Line"
 ArrowType="FullHead"
 HeadSize="1500"
/><scheme
 id="1712"
><step
 id="1713"
 ReactionStepReactants="768"
 ReactionStepProducts="771"
 ReactionStepArrows="1610"
/></scheme><scheme
 id="1714"
><step
 id="1715"
 ReactionStepReactants="609"
 ReactionStepProducts="719"
 ReactionStepArrows="1608"
/><step
 id="1716"
 ReactionStepReactants="719"
 ReactionStepProducts="786"
 ReactionStepArrows="1611"
/><step
 id="1717"
 ReactionStepReactants="719"
 ReactionStepProducts="788"
 ReactionStepArrows="1609"
/></scheme><scheme
 id="1718"
><step
 id="1719"
 ReactionStepReactants="940"
 ReactionStepProducts="942"
 ReactionStepArrows="1613"
/></scheme><scheme
 id="1720"
><step
 id="1721"
 ReactionStepReactants="661"
 ReactionStepProducts="890"
 ReactionStepArrows="1612"
/><step
 id="1722"
 ReactionStepReactants="890"
 ReactionStepArrows="1614"
/></scheme><arrow
 id="1705"
 BoundingBox="131.94 79.60 164.05 85.26"
 Z="530"
 FillType="None"
 ArrowheadHead="Full"
 ArrowheadType="Solid"
 HeadSize="1500"
 ArrowheadCenterSize="1313"
 ArrowheadWidth="375"
 Head3D="164.05 83.08 0"
 Tail3D="131.94 83.08 0"
 Center3D="223.73 124.96 0"
 MajorAxisEnd3D="255.84 124.96 0"
 MinorAxisEnd3D="223.73 157.06 0"
/><arrow
 id="1706"
 BoundingBox="291.09 79.60 323.20 85.26"
 Z="572"
 FillType="None"
 ArrowheadHead="Full"
 ArrowheadType="Solid"
 HeadSize="1500"
 ArrowheadCenterSize="1313"
 ArrowheadWidth="375"
 Head3D="323.20 83.08 0"
 Tail3D="291.09 83.08 0"
 Center3D="382.88 124.96 0"
 MajorAxisEnd3D="414.98 124.96 0"
 MinorAxisEnd3D="382.88 157.06 0"
/><arrow
 id="1707"
 BoundingBox="138.55 80.66 147.33 93.61"
 Z="581"
 FillType="None"
 ArrowheadHead="Full"
 ArrowheadType="Solid"
 HeadSize="991"
 ArrowheadCenterSize="867"
 ArrowheadWidth="522"
 AngularSize="-143.1"
 Head3D="147.33 83.06 0"
 Tail3D="140.52 92.01 0"
 Center3D="145.42 88.67 0"
 MajorAxisEnd3D="151.35 88.67 0"
 MinorAxisEnd3D="145.42 94.60 0"
/><arrow
 id="1708"
 BoundingBox="302.64 81.70 311.15 94.28"
 Z="631"
 FillType="None"
 ArrowheadHead="Full"
 ArrowheadType="Solid"
 HeadSize="991"
 ArrowheadCenterSize="867"
 ArrowheadWidth="522"
 AngularSize="-143.1"
 Head3D="305.49 94.28 0"
 Tail3D="303.68 83.18 0"
 Center3D="302.73 89.03 0"
 MajorAxisEnd3D="298.65 93.33 0"
 MinorAxisEnd3D="298.42 84.95 0"
/><arrow
 id="1709"
 BoundingBox="131.94 253.39 164.05 259.05"
 Z="677"
 FillType="None"
 ArrowheadHead="Full"
 ArrowheadType="Solid"
 HeadSize="1500"
 ArrowheadCenterSize="1313"
 ArrowheadWidth="375"
 Head3D="164.05 256.87 0"
 Tail3D="131.94 256.87 0"
 Center3D="223.73 298.75 0"
 MajorAxisEnd3D="255.84 298.75 0"
 MinorAxisEnd3D="223.73 330.86 0"
/><arrow
 id="1710"
 BoundingBox="138.55 254.44 147.33 267.16"
 Z="682"
 FillType="None"
 ArrowheadHead="Full"
 ArrowheadType="Solid"
 HeadSize="991"
 ArrowheadCenterSize="867"
 ArrowheadWidth="522"
 AngularSize="-143.1"
 Head3D="147.33 256.84 0"
 Tail3D="140.52 265.81 0"
 Center3D="145.42 262.46 0"
 MajorAxisEnd3D="151.35 262.46 0"
 MinorAxisEnd3D="145.42 268.40 0"
/><arrow
 id="1711"
 BoundingBox="290.83 252.58 323.58 261.86"
 Z="683"
 FillType="None"
 ArrowheadHead="Full"
 ArrowheadType="Solid"
 HeadSize="1500"
 ArrowheadCenterSize="1313"
 ArrowheadWidth="375"
 NoGo="Cross"
 Head3D="323.29 257.22 0"
 Tail3D="291.12 257.22 0"
 Center3D="478.32 393.09 0"
 MajorAxisEnd3D="510.49 393.09 0"
 MinorAxisEnd3D="478.32 425.26 0"
/></page></CDXML>
